# Supplementary material for: trans-Dichloridobis[diphen­yl(thio­phen-2-yl)phosphane-κP]palladium(II)
Source: Acta Crystallogr Sect E Struct Rep Online. 2012 Apr 13;68(Pt 5):m588. doi: 10.1107/S160053681201478X (PMC3344332; doi:10.1107/S160053681201478X)
Supplement: Supplementary file 1 [file e-68-0m588-sup1.cif]

##############################################################################
#                                                                            #
# This CIF contains the data in a paper accepted for publication in          #
# Acta Crystallographica Section E. It conforms to the requirements of       #
# Notes for Authors for Acta Crystallographica Section E, and has been       #
# peer reviewed under the auspices of the IUCr Commission on Journals.       #
#                                                                            #
# Full details of the Crystallographic Information File format               #
# are given in the paper "The Crystallographic Information File (CIF):       #
# a New Standard Archive File for Crystallography" by S. R. Hall, F. H.      #
# Allen and I. D. Brown [Acta Cryst. (1991), A47, 655-685].                  #
#                                                                            #
# The current version of the core CIF dictionary is obtainable from          #
# ftp://ftp.iucr.org/pub/cif_core.dic.                                       #
#                                                                            #
# Software is freely available for graphical display of the structure(s)     #
# in this CIF. For information consult the CIF software page                 #
# http://www.iucr.org/resources/cif/software.                                #
#                                                                            #
# This file may be used for bona fide research purposes within the           #
# scientific community so long as proper attribution is given to the journal # 
# article from which it was obtained.                                        #
#                                                                            #
##############################################################################
data_I
_audit_creation_method     SHELXL-97
_chemical_name_systematic
;
<i>trans</i>-Dichloridobis[diphenyl(thiophen-2-yl)phosphane-
\k<i>P</i>]palladium(II)
;
_chemical_name_common     ?
_chemical_formula_moiety     'C32 H26 Cl2 P2 Pd S2'
_chemical_formula_sum     'C32 H26 Cl2 P2 Pd S2'
_chemical_formula_iupac     '[Pd Cl2 (C16 H13 P1 S1)2]'
_chemical_formula_weight     713.91
_chemical_melting_point     ?
_symmetry_cell_setting     monoclinic
_symmetry_space_group_name_H-M     'P 21/n'
_symmetry_space_group_name_Hall     '-P 2yn'
loop_
    _symmetry_equiv_pos_as_xyz
    'x, y, z'
    '-x+1/2, y+1/2, -z+1/2'
    '-x, -y, -z'
    'x-1/2, -y-1/2, z-1/2'
_cell_length_a     9.019(2)
_cell_length_b     18.427(4)
_cell_length_c     9.658(2)
_cell_angle_alpha     90.000
_cell_angle_beta     110.14(4)
_cell_angle_gamma     90.000
_cell_volume     1507.0(7)
_cell_formula_units_Z     2
_cell_measurement_reflns_used     9973
_cell_measurement_theta_min     2.51
_cell_measurement_theta_max     28.31
_cell_measurement_temperature     100(2)
_exptl_crystal_description     'cube'
_exptl_crystal_colour     'orange'
_exptl_crystal_size_max     0.197
_exptl_crystal_size_mid     0.195
_exptl_crystal_size_min     0.163
_exptl_crystal_density_diffrn     1.573
_exptl_crystal_density_meas     ?
_exptl_crystal_density_method     'not measured'
_exptl_crystal_F_000     720.0
_exptl_absorpt_coefficient_mu     1.060
_exptl_absorpt_correction_type     multi-scan
_exptl_absorpt_process_details     '(SADABS; Bruker, 2007)'
_exptl_absorpt_correction_T_min     0.812
_exptl_absorpt_correction_T_max     0.841
_exptl_special_details
;
The intensity data was collected on a Bruker X8 Apex II 4 K Kappa CCD
diffractometer using an exposure time of 10 s/frame. A collection frame width
of 0.5 \% covering up to \q = 28.4\% resulted in 99% completeness
accomplished.
;
_diffrn_ambient_temperature     100(2)
_diffrn_radiation_type     MoK\a
_diffrn_radiation_wavelength     0.71073
_diffrn_radiation_source     'fine-focus sealed tube'
_diffrn_radiation_monochromator     graphite
_diffrn_measurement_device_type     'Bruker X8 APEXII 4K KappaCCD'
_diffrn_measurement_method     '\f and \w scans'
_diffrn_detector_area_resol_mean     ?
_diffrn_reflns_number     20792
_diffrn_reflns_av_R_equivalents     0.0194
_diffrn_reflns_av_sigmaI/netI     0.0135
_diffrn_reflns_theta_min     2.21
_diffrn_reflns_theta_max     28.38
_diffrn_reflns_theta_full     28.38
_diffrn_measured_fraction_theta_max     0.992
_diffrn_measured_fraction_theta_full     0.992
_diffrn_reflns_limit_h_min     -7
_diffrn_reflns_limit_h_max     12
_diffrn_reflns_limit_k_min     -24
_diffrn_reflns_limit_k_max     24
_diffrn_reflns_limit_l_min     -12
_diffrn_reflns_limit_l_max     12
_diffrn_standards_number     0
_diffrn_standards_interval_count     0
_diffrn_standards_interval_time     0
_diffrn_standards_decay_%     0
_refine_special_details
;
Refinement of <i>F</i>^2^ against ALL reflections. The weighted <i>R</i>-factor
<i>wR</i> and goodness of fit <i>S</i> are based on <i>F</i>^2^, conventional
<i>R</i>-factors <i>R</i> are based on <i>F</i>, with <i>F</i> set to zero for
negative <i>F</i>^2^. The threshold expression of <i>F</i>^2^ >
\s(<i>F</i>^2^) is used only for calculating <i>R</i>-factors(gt) <i>etc</i>.
and is not relevant to the choice of reflections for refinement.
<i>R</i>-factors based on <i>F</i>^2^ are statistically about twice as large
as those based on <i>F</i>, and <i>R</i>- factors based on ALL data will be
even larger.
;
_reflns_number_total     3747
_reflns_number_gt     3591
_reflns_threshold_expression     I>2sigma(I)
_refine_ls_structure_factor_coef     Fsqd
_refine_ls_matrix_type     full
_refine_ls_R_factor_all     0.0525
_refine_ls_R_factor_gt     0.0507
_refine_ls_wR_factor_gt     0.1099
_refine_ls_wR_factor_ref     0.1113
_refine_ls_goodness_of_fit_ref     1.188
_refine_ls_restrained_S_all     1.223
_refine_ls_number_reflns     3747
_refine_ls_number_parameters     198
_refine_ls_number_restraints     40
_refine_ls_hydrogen_treatment     constr
_refine_ls_weighting_scheme     calc
_refine_ls_weighting_details
         'calc w=1/[\s^2^(Fo^2^)+(0.0193P)^2^+7.7351P] where P=(Fo^2^+2Fc^2^)/3'
_atom_sites_solution_hydrogens     geom
_atom_sites_solution_primary     direct
_atom_sites_solution_secondary     difmap
_refine_ls_shift/su_max     0.000
_refine_ls_shift/su_mean     0.000
_refine_diff_density_max     1.539
_refine_diff_density_min     -1.488
_refine_ls_extinction_method     none
_refine_ls_extinction_coef     ?
loop_
    _atom_type_symbol
    _atom_type_description
    _atom_type_scat_dispersion_real
    _atom_type_scat_dispersion_imag
    _atom_type_scat_source
    'C' 'C' 0.0033 0.0016
                         'International Tables Vol C Tables 4.2.6.8 and 6.1.1.4'
    'H' 'H' 0.0000 0.0000
                         'International Tables Vol C Tables 4.2.6.8 and 6.1.1.4'
    'P' 'P' 0.1023 0.0942
                         'International Tables Vol C Tables 4.2.6.8 and 6.1.1.4'
    'S' 'S' 0.1246 0.1234
                         'International Tables Vol C Tables 4.2.6.8 and 6.1.1.4'
    'Cl' 'Cl' 0.1484 0.1585
                         'International Tables Vol C Tables 4.2.6.8 and 6.1.1.4'
    'Pd' 'Pd' -0.9988 1.0072
                         'International Tables Vol C Tables 4.2.6.8 and 6.1.1.4'
_computing_data_collection     'APEX2 (Bruker, 2007)'
_computing_cell_refinement     'SAINT-Plus (Bruker, 2007)'
_computing_data_reduction     'SAINT-Plus and XPREP (Bruker, 2007)'
_computing_structure_solution     'SHELXS97 (Sheldrick, 2008)'
_computing_structure_refinement     'SHELXL97 (Sheldrick, 2008)'
_computing_molecular_graphics     'DIAMOND (Brandenburg & Putz, 2005)'
_computing_publication_material     'WinGX (Farrugia, 1999)'
loop_
    _atom_site_type_symbol
    _atom_site_label
    _atom_site_fract_x
    _atom_site_fract_y
    _atom_site_fract_z
    _atom_site_U_iso_or_equiv
    _atom_site_adp_type
    _atom_site_calc_flag
    _atom_site_refinement_flags
    _atom_site_occupancy
    _atom_site_symmetry_multiplicity
    _atom_site_disorder_assembly
    _atom_site_disorder_group
    Pd Pd1 0.5000 0.5000 0.5000 0.01794(11) Uani d S 1 2 . .
    Cl Cl1 0.70661(12) 0.45351(6) 0.69206(10) 0.0280(2) Uani d . 1 1 . .
    P P1 0.52138(11) 0.39844(5) 0.36286(10) 0.01804(18) Uani d . 1 1 . .
    C C5 0.4185(5) 0.4000(2) 0.1640(4) 0.0225(7) Uani d . 1 1 A .
    C C11 0.7266(4) 0.3790(2) 0.3872(4) 0.0205(7) Uani d . 1 1 A .
    C C10 0.5040(6) 0.4028(2) 0.0598(5) 0.0310(9) Uani d . 1 1 . .
    H H10 0.6137 0.4036 0.0907 0.037 Uiso calc R 1 1 A .
    C C16 0.7978(5) 0.3108(2) 0.4353(4) 0.0231(7) Uani d . 1 1 . .
    H H16 0.7386 0.2724 0.4507 0.028 Uiso calc R 1 1 A .
    C C12 0.8193(6) 0.4352(2) 0.3639(5) 0.0325(9) Uani d . 1 1 . .
    H H12 0.7745 0.4806 0.3342 0.039 Uiso calc R 1 1 A .
    C C13 0.9756(5) 0.4240(3) 0.3845(5) 0.0362(10) Uani d . 1 1 A .
    H H13 1.0357 0.4612 0.3655 0.043 Uiso calc R 1 1 . .
    C C6 0.2505(5) 0.3988(2) 0.1073(5) 0.0309(9) Uani d . 1 1 . .
    H H6 0.1941 0.3982 0.1717 0.037 Uiso calc R 1 1 A .
    C C7 0.1722(7) 0.3984(3) -0.0409(5) 0.0442(12) Uani d . 1 1 A .
    H H7 0.0624 0.3964 -0.0772 0.053 Uiso calc R 1 1 . .
    C C8 0.2528(7) 0.4010(3) -0.1360(5) 0.0472(14) Uani d . 1 1 . .
    H H8 0.1975 0.4004 -0.2369 0.057 Uiso calc R 1 1 A .
    C C9 0.4108(7) 0.4042(3) -0.0871(5) 0.0412(12) Uani d . 1 1 A .
    H H9 0.4608 0.4076 -0.1566 0.049 Uiso calc R 1 1 . .
    C C15 0.9557(5) 0.3024(3) 0.4588(5) 0.0340(10) Uani d . 1 1 A .
    H H15 1.0043 0.2581 0.4929 0.041 Uiso calc R 1 1 . .
    C C14 1.0427(5) 0.3582(3) 0.4327(5) 0.0347(10) Uani d . 1 1 . .
    H H14 1.1493 0.3512 0.4482 0.042 Uiso calc R 1 1 A .
    C C1A 0.4428(9) 0.3176(4) 0.4104(7) 0.01804(18) Uani d PDU 0.570(6) 1 A 1
    C C2A 0.4540(9) 0.3048(5) 0.5578(9) 0.01804(18) Uani d PDU 0.570(6) 1 A 1
    H H2A 0.4988 0.3356 0.6377 0.022 Uiso calc PR 0.570(6) 1 A 1
    C C3A 0.3748(8) 0.2270(4) 0.5617(8) 0.0180(6) Uani d PDU 0.570(6) 1 A 1
    H H3A 0.3626 0.2043 0.6432 0.022 Uiso calc PR 0.570(6) 1 A 1
    C C4A 0.3287(19) 0.2006(7) 0.4190(13) 0.041(3) Uani d PDU 0.570(6) 1 A 1
    H H4A 0.2832 0.1550 0.3943 0.049 Uiso calc PR 0.570(6) 1 A 1
    S S1A 0.3563(4) 0.24996(17) 0.3057(3) 0.0386(7) Uani d PDU 0.570(6) 1 A 1
    C C1B 0.4544(10) 0.3199(4) 0.4465(6) 0.0178(7) Uani d PGDU 0.430(6) 1 A 2
    C C2B 0.3665(17) 0.2577(7) 0.3461(10) 0.071(6) Uani d PGDU 0.430(6) 1 A 2
    H H2B 0.3453 0.2543 0.2451 0.085 Uiso calc PR 0.430(6) 1 A 2
    C C3B 0.3197(19) 0.2020(6) 0.4418(12) 0.030(3) Uani d PGDU 0.430(6) 1 A 2
    H H3B 0.2652 0.1589 0.4089 0.036 Uiso calc PR 0.430(6) 1 A 2
    C C4B 0.3787(12) 0.2298(4) 0.6013(8) 0.043(2) Uani d PGDU 0.430(6) 1 A 2
    H H4B 0.3662 0.2065 0.6820 0.052 Uiso calc PR 0.430(6) 1 A 2
    S S1B 0.4619(3) 0.30264(15) 0.6042(3) 0.0244(7) Uani d PGD 0.430(6) 1 A 2
loop_
    _atom_site_aniso_label
    _atom_site_aniso_U_11
    _atom_site_aniso_U_22
    _atom_site_aniso_U_33
    _atom_site_aniso_U_12
    _atom_site_aniso_U_13
    _atom_site_aniso_U_23
    Pd1 0.01662(18) 0.0228(2) 0.01334(18) 0.00304(14) 0.00382(13) -0.00107(14)
    Cl1 0.0254(5) 0.0336(5) 0.0192(4) 0.0079(4) 0.0001(3) -0.0004(4)
    P1 0.0168(4) 0.0231(4) 0.0145(4) 0.0022(3) 0.0057(3) -0.0025(3)
    C5 0.0288(19) 0.0210(18) 0.0163(16) 0.0016(15) 0.0060(14) -0.0022(13)
    C11 0.0178(16) 0.0247(18) 0.0205(16) 0.0008(14) 0.0084(13) -0.0038(14)
    C10 0.040(2) 0.0190(18) 0.0249(19) 0.0044(17) -0.0009(17) -0.0008(15)
    C16 0.0234(18) 0.030(2) 0.0170(16) -0.0005(15) 0.0085(14) 0.0036(14)
    C12 0.037(2) 0.023(2) 0.041(2) 0.0011(17) 0.0168(19) -0.0033(17)
    C13 0.029(2) 0.040(3) 0.044(3) -0.0133(19) 0.019(2) -0.014(2)
    C6 0.032(2) 0.034(2) 0.0248(19) -0.0045(18) 0.0067(16) -0.0041(17)
    C7 0.046(3) 0.041(3) 0.031(2) -0.011(2) -0.004(2) 0.003(2)
    C8 0.071(4) 0.035(3) 0.025(2) -0.016(2) 0.003(2) 0.0041(19)
    C9 0.072(4) 0.033(2) 0.025(2) -0.004(2) 0.025(2) -0.0026(18)
    C15 0.029(2) 0.046(3) 0.029(2) 0.0137(19) 0.0129(17) 0.0069(19)
    C14 0.0185(18) 0.058(3) 0.029(2) 0.0033(19) 0.0089(16) -0.007(2)
    C1A 0.0168(4) 0.0231(4) 0.0145(4) 0.0022(3) 0.0057(3) -0.0025(3)
    C2A 0.0168(4) 0.0231(4) 0.0145(4) 0.0022(3) 0.0057(3) -0.0025(3)
    C3A 0.0168(9) 0.0231(5) 0.0145(9) 0.0022(8) 0.0057(4) -0.0025(8)
    C4A 0.036(5) 0.028(5) 0.058(5) -0.008(4) 0.015(5) -0.015(4)
    S1A 0.0460(14) 0.0398(13) 0.0342(13) -0.0067(10) 0.0191(10) 0.0007(9)
    C1B 0.0166(11) 0.0224(11) 0.0145(11) 0.0018(10) 0.0056(10) -0.0026(11)
    C2B 0.067(8) 0.077(9) 0.062(9) 0.025(7) 0.014(7) -0.002(8)
    C3B 0.029(5) 0.018(5) 0.059(6) -0.007(4) 0.037(4) -0.009(5)
    C4B 0.043(4) 0.053(4) 0.033(4) 0.014(4) 0.012(4) 0.007(4)
    S1B 0.0279(12) 0.0342(13) 0.0112(11) -0.0045(9) 0.0069(10) -0.0001(10)
_geom_special_details
;
All e.s.d.'s (except the e.s.d. in the dihedral angle between two l.s. planes)
are estimated using the full covariance matrix. The cell e.s.d.'s are taken
into account individually in the estimation of e.s.d.'s in distances, angles
and torsion angles; correlations between e.s.d.'s in cell parameters are only
used when they are defined by crystal symmetry. An approximate (isotropic)
treatment of cell e.s.d.'s is used for estimating e.s.d.'s involving l.s.
planes.
;
loop_
    _geom_bond_atom_site_label_1
    _geom_bond_atom_site_label_2
    _geom_bond_site_symmetry_2
    _geom_bond_distance
    _geom_bond_publ_flag
    Pd1 Cl1 . 2.2950(12) ?
    Pd1 Cl1 3_666 2.2950(12) ?
    Pd1 P1 . 2.3387(11) ?
    Pd1 P1 3_666 2.3387(11) ?
    P1 C1A . 1.777(7) ?
    P1 C11 . 1.820(4) ?
    P1 C5 . 1.823(4) ?
    P1 C1B . 1.857(6) ?
    C5 C6 . 1.423(6) ?
    C5 C10 . 1.465(6) ?
    C11 C12 . 1.397(6) ?
    C11 C16 . 1.414(5) ?
    C10 C9 . 1.378(6) ?
    C10 H10 . 0.9300 ?
    C16 C15 . 1.371(6) ?
    C16 H16 . 0.9300 ?
    C12 C13 . 1.369(6) ?
    C12 H12 . 0.9300 ?
    C13 C14 . 1.363(7) ?
    C13 H13 . 0.9300 ?
    C6 C7 . 1.361(6) ?
    C6 H6 . 0.9300 ?
    C7 C8 . 1.354(8) ?
    C7 H7 . 0.9300 ?
    C8 C9 . 1.340(8) ?
    C8 H8 . 0.9300 ?
    C9 H9 . 0.9300 ?
    C15 C14 . 1.370(7) ?
    C15 H15 . 0.9300 ?
    C14 H14 . 0.9300 ?
    C1A C2A . 1.412(9) ?
    C1A S1A . 1.625(7) ?
    C2A C3A . 1.608(10) ?
    C2A H2A . 0.9300 ?
    C3A C4A . 1.384(12) ?
    C3A H3A . 0.9300 ?
    C4A S1A . 1.507(12) ?
    C4A H4A . 0.9300 ?
    C1B S1B . 1.534(5) ?
    C1B C2B . 1.534(5) ?
    C2B C3B . 1.534(5) ?
    C2B H2B . 0.9300 ?
    C3B C4B . 1.534(5) ?
    C3B H3B . 0.9300 ?
    C4B S1B . 1.534(5) ?
    C4B H4B . 0.9300 ?
loop_
    _geom_angle_atom_site_label_1
    _geom_angle_atom_site_label_2
    _geom_angle_atom_site_label_3
    _geom_angle_site_symmetry_1
    _geom_angle_site_symmetry_3
    _geom_angle
    _geom_angle_publ_flag
    Cl1 Pd1 Cl1 . 3_666 180.0000(10)
                                   ?
    Cl1 Pd1 P1 . . 87.52(4) ?
    Cl1 Pd1 P1 3_666 . 92.48(4) ?
    Cl1 Pd1 P1 . 3_666 92.48(4) ?
    Cl1 Pd1 P1 3_666 3_666 87.52(4) ?
    P1 Pd1 P1 . 3_666 180.0 ?
    C1A P1 C11 . . 106.3(3) ?
    C1A P1 C5 . . 100.5(2) ?
    C11 P1 C5 . . 105.39(18) ?
    C11 P1 C1B . . 105.0(3) ?
    C5 P1 C1B . . 110.3(2) ?
    C1A P1 Pd1 . . 114.0(2) ?
    C11 P1 Pd1 . . 111.29(12) ?
    C5 P1 Pd1 . . 118.21(13) ?
    C1B P1 Pd1 . . 105.9(2) ?
    C6 C5 C10 . . 118.6(4) ?
    C6 C5 P1 . . 119.6(3) ?
    C10 C5 P1 . . 121.8(3) ?
    C12 C11 C16 . . 118.8(4) ?
    C12 C11 P1 . . 118.1(3) ?
    C16 C11 P1 . . 123.0(3) ?
    C9 C10 C5 . . 115.5(4) ?
    C9 C10 H10 . . 122.3 ?
    C5 C10 H10 . . 122.3 ?
    C15 C16 C11 . . 118.9(4) ?
    C15 C16 H16 . . 120.5 ?
    C11 C16 H16 . . 120.5 ?
    C13 C12 C11 . . 120.5(4) ?
    C13 C12 H12 . . 119.7 ?
    C11 C12 H12 . . 119.7 ?
    C14 C13 C12 . . 119.8(4) ?
    C14 C13 H13 . . 120.1 ?
    C12 C13 H13 . . 120.1 ?
    C7 C6 C5 . . 120.2(4) ?
    C7 C6 H6 . . 119.9 ?
    C5 C6 H6 . . 119.9 ?
    C8 C7 C6 . . 120.5(5) ?
    C8 C7 H7 . . 119.8 ?
    C6 C7 H7 . . 119.8 ?
    C9 C8 C7 . . 121.2(5) ?
    C9 C8 H8 . . 119.4 ?
    C7 C8 H8 . . 119.4 ?
    C8 C9 C10 . . 124.0(5) ?
    C8 C9 H9 . . 118.0 ?
    C10 C9 H9 . . 118.0 ?
    C14 C15 C16 . . 120.8(4) ?
    C14 C15 H15 . . 119.6 ?
    C16 C15 H15 . . 119.6 ?
    C13 C14 C15 . . 121.1(4) ?
    C13 C14 H14 . . 119.5 ?
    C15 C14 H14 . . 119.5 ?
    C2A C1A S1A . . 110.6(6) ?
    C2A C1A P1 . . 120.3(5) ?
    S1A C1A P1 . . 129.1(4) ?
    C1A C2A C3A . . 107.1(6) ?
    C1A C2A H2A . . 126.4 ?
    C3A C2A H2A . . 126.4 ?
    C4A C3A C2A . . 105.8(7) ?
    C4A C3A H3A . . 127.1 ?
    C2A C3A H3A . . 127.1 ?
    C3A C4A S1A . . 116.4(7) ?
    C3A C4A H4A . . 121.8 ?
    S1A C4A H4A . . 121.8 ?
    C4A S1A C1A . . 100.0(5) ?
    S1B C1B C2B . . 108.0 ?
    S1B C1B P1 . . 133.1(4) ?
    C2B C1B P1 . . 118.8(4) ?
    C3B C2B C1B . . 108.0 ?
    C3B C2B H2B . . 126.0 ?
    C1B C2B H2B . . 126.0 ?
    C2B C3B C4B . . 108.0 ?
    C2B C3B H3B . . 126.0 ?
    C4B C3B H3B . . 126.0 ?
    S1B C4B C3B . . 108.0 ?
    S1B C4B H4B . . 126.0 ?
    C3B C4B H4B . . 126.0 ?
    C1B S1B C4B . . 108.0 ?
_iucr_refine_instructions_details
;
TITL mo_12hp_hc2_0m in P2(1)/n
CELL  0.71069   9.0190  18.4270   9.6580   90.000  110.139   90.000
ZERR     4.00   0.0050   0.0050   0.0050    0.005    0.005    0.005
LATT   1
SYMM  1/2 - X, 1/2 + Y, 1/2 - Z
SFAC  C    H    P    S    CL   PD
UNIT  64   48   4    4    4    2
MERG   2
OMIT    -4.00 180.00
SIMU     0.001 C1A C2A
SIMU     0.01 S1A C2B
SIMU     0.010  1.700 C4A C3B
EADP     C1A C3A
SIMU     0.005  1.700 C3A C4B
SIMU     0.001  1.700 C1A C1B
EADP     P1 C1A C2A
FMAP   2
PLAN   25
ACTA
BOND   $H
LIST   1
L.S.   8
WGHT    0.019300    7.735100
FVAR       0.23326   0.57009
PD1   6    0.500000    0.500000    0.500000    10.50000    0.01662    0.02281 =
         0.01334   -0.00107    0.00382    0.00304
CL1   5    0.706615    0.453508    0.692058    11.00000    0.02536    0.03356 =
         0.01920   -0.00040    0.00008    0.00795
P1    3    0.521377    0.398441    0.362862    11.00000    0.01678    0.02306 =
         0.01453   -0.00249    0.00570    0.00219
C5    1    0.418487    0.399989    0.164037    11.00000    0.02876    0.02104 =
         0.01630   -0.00222    0.00600    0.00158
C11   1    0.726628    0.378972    0.387203    11.00000    0.01775    0.02470 =
         0.02047   -0.00381    0.00836    0.00077
C10   1    0.503959    0.402809    0.059793    11.00000    0.03975    0.01901 =
         0.02491   -0.00084   -0.00094    0.00438
AFIX  43
H10   2    0.613661    0.403601    0.090665    11.00000   -1.20000
AFIX   0
C16   1    0.797847    0.310816    0.435287    11.00000    0.02338    0.03015 =
         0.01696    0.00365    0.00849   -0.00051
AFIX  43
H16   2    0.738566    0.272359    0.450684    11.00000   -1.20000
AFIX   0
C12   1    0.819327    0.435185    0.363910    11.00000    0.03673    0.02272 =
         0.04082   -0.00329    0.01684    0.00109
AFIX  43
H12   2    0.774547    0.480566    0.334211    11.00000   -1.20000
AFIX   0
C13   1    0.975574    0.424008    0.384453    11.00000    0.02916    0.04025 =
         0.04398   -0.01356    0.01871   -0.01325
AFIX  43
H13   2    1.035708    0.461172    0.365513    11.00000   -1.20000
AFIX   0
C6    1    0.250514    0.398764    0.107307    11.00000    0.03199    0.03356 =
         0.02482   -0.00410    0.00667   -0.00448
AFIX  43
H6    2    0.194053    0.398218    0.171742    11.00000   -1.20000
AFIX   0
C7    1    0.172177    0.398387   -0.040908    11.00000    0.04638    0.04111 =
         0.03118    0.00280   -0.00449   -0.01072
AFIX  43
H7    2    0.062441    0.396353   -0.077188    11.00000   -1.20000
AFIX   0
C8    1    0.252825    0.400954   -0.135969    11.00000    0.07060    0.03475 =
         0.02537    0.00409    0.00251   -0.01575
AFIX  43
H8    2    0.197528    0.400446   -0.236940    11.00000   -1.20000
AFIX   0
C9    1    0.410843    0.404211   -0.087112    11.00000    0.07183    0.03318 =
         0.02521   -0.00260    0.02532   -0.00400
AFIX  43
H9    2    0.460753    0.407627   -0.156594    11.00000   -1.20000
AFIX   0
C15   1    0.955714    0.302352    0.458839    11.00000    0.02912    0.04641 =
         0.02867    0.00687    0.01288    0.01370
AFIX  43
H15   2    1.004288    0.258135    0.492936    11.00000   -1.20000
AFIX   0
C14   1    1.042719    0.358241    0.432749    11.00000    0.01852    0.05752 =
         0.02867   -0.00674    0.00891    0.00327
AFIX  43
H14   2    1.149344    0.351208    0.448234    11.00000   -1.20000
AFIX   0
PART    1
C1A   1    0.442778    0.317600    0.410450    21.00000    0.01678    0.02306 =
         0.01453   -0.00249    0.00570    0.00219
C2A   1    0.454019    0.304783    0.557841    21.00000    0.01678    0.02306 =
         0.01453   -0.00249    0.00570    0.00219
AFIX  43
H2A   2    0.498804    0.335561    0.637680    21.00000   -1.20000
AFIX   0
C3A   1    0.374837    0.226965    0.561746    21.00000    0.01678    0.02306 =
         0.01453   -0.00249    0.00570    0.00219
AFIX  43
H3A   2    0.362563    0.204320    0.643181    21.00000   -1.20000
AFIX   0
C4A   1    0.328736    0.200645    0.418990    21.00000    0.03640    0.02795 =
         0.05816   -0.01512    0.01488   -0.00797
AFIX  43
H4A   2    0.283238    0.155014    0.394280    21.00000   -1.20000
AFIX   0
S1A   4    0.356280    0.249964    0.305712    21.00000    0.04602    0.03983 =
         0.03424    0.00069    0.01913   -0.00668
PART    2
AFIX   9
SAME C1A > S1A
C1B   1    0.454375    0.319896    0.446513   -21.00000    0.01665    0.02237 =
         0.01447   -0.00260    0.00560    0.00183
C2B   1    0.366485    0.257671    0.346144   -21.00000    0.06716    0.07703 =
         0.06222   -0.00154    0.01351    0.02520
AFIX  43
H2B   2    0.345290    0.254311    0.245064   -21.00000   -1.20000
AFIX   5
C3B   1    0.319702    0.201966    0.441789   -21.00000    0.02892    0.01822 =
         0.05884   -0.00934    0.03653   -0.00659
AFIX  43
H3B   2    0.265165    0.158907    0.408871   -21.00000   -1.20000
AFIX   5
C4B   1    0.378676    0.229760    0.601268   -21.00000    0.04314    0.05264 =
         0.03281    0.00693    0.01207    0.01425
AFIX  43
H4B   2    0.366166    0.206508    0.682004   -21.00000   -1.20000
AFIX   5
S1B   4    0.461909    0.302642    0.604185   -21.00000    0.02794    0.03420 =
         0.01116   -0.00011    0.00686   -0.00447
HKLF    4
REM  mo_12hp_hc2_0m in P2(1)/n
REM R1 =  0.0507 for   3591 Fo > 4sig(Fo)  and  0.0525 for all   3747 data
REM    198 parameters refined using     40 restraints
END
WGHT      0.0193      7.7351
REM Highest difference peak  1.539,  deepest hole -1.488,  1-sigma level  0.113
Q1    1   0.4211  0.2548  0.5954  11.00000  0.05    1.25
Q2    1   0.5611  0.4130  0.0354  11.00000  0.05    0.91
Q3    1   0.7644  0.4808  0.6789  11.00000  0.05    0.72
Q4    1   0.2403  0.4221 -0.0650  11.00000  0.05    0.61
Q5    1   0.4761  0.3380  0.5414  11.00000  0.05    0.43
Q6    1   0.3179  0.4453  0.1622  11.00000  0.05    0.42
Q7    1   0.8977  0.4334  0.3843  11.00000  0.05    0.40
Q8    1   0.2557  0.4268  0.0574  11.00000  0.05    0.40
Q9    1   0.3614  0.1935  0.3375  11.00000  0.05    0.40
Q10   1   0.8541  0.2984  0.4241  11.00000  0.05    0.38
Q11   1   0.7835  0.3447  0.4169  11.00000  0.05    0.38
Q12   1   0.9982  0.3408  0.4792  11.00000  0.05    0.35
Q13   1   0.4215  0.2934  0.3187  11.00000  0.05    0.35
Q14   1   0.4743  0.4139  0.2747  11.00000  0.05    0.34
Q15   1   0.3353  0.4005  0.1427  11.00000  0.05    0.33
Q16   1   0.2369  0.3790  0.0563  11.00000  0.05    0.32
Q17   1   0.4943  0.3110  0.3268  11.00000  0.05    0.32
Q18   1   0.4640  0.2300  0.3311  11.00000  0.05    0.32
Q19   1   0.5213  0.4357  0.4153  11.00000  0.05    0.30
Q20   1   0.7106  0.3863  0.7056  11.00000  0.05    0.30
Q21   1   0.4780  0.5459  0.4782  11.00000  0.05    0.29
Q22   1   0.5392  0.5421  0.5550  11.00000  0.05    0.29
Q23   1   0.6413  0.3817  0.3864  11.00000  0.05    0.28
Q24   1   1.0165  0.3941  0.4320  11.00000  0.05    0.28
Q25   1   0.3998  0.3294  0.5079  11.00000  0.05    0.28
;
data_global
_journal_date_recd_electronic     2012-04-03
_journal_date_accepted     2012-04-04
_journal_name_full     'Acta Crystallographica, Section E'
_journal_year     2012
_journal_volume     68
_journal_issue      5
_journal_page_first     m588
_journal_page_last     m588
_journal_paper_category     QM
_journal_paper_doi     10.1107/S160053681201478X
_journal_coeditor_code     HB6729
_publ_contact_author_name     'Meijboom, Reinout'
_publ_contact_author_address
;
Research Centre for Synthesis and Catalysis
Department of Chemistry,
University of Johannesburg,
PO Box 524 Auckland Park,
Johannesburg 2006
South Africa
;
_publ_contact_author_email     rmeijboom@uj.ac.za
_publ_contact_author_fax     '+27 (011) 5592367'
_publ_contact_author_phone     '+27 (011) 5592819'
_publ_section_title
;\
<i>trans</i>-Dichloridobis[diphenyl(thiophen-2-yl)phosphane-\k<i>P</i>]\
palladium(II)
;
loop_
    _publ_author_name
    _publ_author_address
    'Burgoyne, Andrew R.'
;
Research Centre for Synthesis and Catalysis
Department of Chemistry,
University of Johannesburg,
PO Box 524 Auckland Park,
Johannesburg 2006
South Africa
;
    'Meijboom, Reinout'
;
Research Centre for Synthesis and Catalysis
Department of Chemistry,
University of Johannesburg,
PO Box 524 Auckland Park,
Johannesburg 2006
South Africa
;
    'Chiririwa, Haleden'
;Research Centre for Synthesis and Catalysis
Department of Chemistry,
University of Johannesburg,
PO Box 524 Auckland Park,
Johannesburg 2006
South Africa
;
    'Kirsten, Leo'
;Research Centre for Synthesis and Catalysis
Department of Chemistry,
University of Johannesburg,
PO Box 524 Auckland Park,
Johannesburg 2006
South Africa
;
