# Supplementary material for: trans-Dichloridobis[diphen­yl(thio­phen-2-yl)phosphane-κP]palladium(II)
Source: Acta Crystallogr Sect E Struct Rep Online. 2012 Apr 13;68(Pt 5):m588. doi: 10.1107/S160053681201478X (PMC3344332; doi:10.1107/S160053681201478X)
Supplement: Supplementary file 2 [file e-68-0m588-Isup2.hkl]

#
# h,k,l, Fc-squared, Fo-squared, sigma(Fo-squared) and status flag
#
data_I
_shelx_title ' mo_12hp_hc2_0m in P2(1)/n'
_shelx_refln_list_code          4
_shelx_F_calc_maximum      136.23
_exptl_crystal_F_000       716.00
_reflns_d_resolution_high  0.7475
 
loop_
 _symmetry_equiv_pos_as_xyz
 'x, y, z'
 '-x+1/2, y+1/2, -z+1/2'
 '-x, -y, -z'
 'x-1/2, -y-1/2, z-1/2'
 
_cell_length_a     9.0190
_cell_length_b    18.4270
_cell_length_c     9.6580
_cell_angle_alpha  90.000
_cell_angle_beta  110.139
_cell_angle_gamma  90.000
 
_shelx_F_squared_multiplier     1.000
 
loop_
 _refln_index_h
 _refln_index_k
 _refln_index_l
 _refln_F_squared_calc
 _refln_F_squared_meas
 _refln_F_squared_sigma
 _refln_observed_status
   2   0   0     9354.39     9988.91    166.70 o
   6   0   0     5762.91     5934.39    155.50 o
   8   0   0      746.38      724.69     22.42 o
  10   0   0      681.09      598.98     23.89 o
   2   1   0    10131.83    10743.12    121.98 o
   3   1   0    10409.45    11559.44    103.47 o
   4   1   0      319.10      424.52      5.43 o
   5   1   0     6980.94     7224.28     70.55 o
   6   1   0      105.69       90.06      3.68 o
   7   1   0      552.09      608.52     14.52 o
   8   1   0      115.04      127.69      6.81 o
   9   1   0     2789.16     2577.55     38.52 o
  10   1   0       47.41       53.00      9.28 o
  11   1   0      374.23      390.05     28.49 o
   0   2   0     3621.42     4637.34     37.38 o
   1   2   0      151.16      267.11      2.17 o
   2   2   0     1097.12      981.44      6.97 o
   3   2   0     1815.89     1894.16     14.67 o
   4   2   0    12147.64    12608.19     88.30 o
   5   2   0      102.83      137.03      5.98 o
   6   2   0     1803.07     1857.41     26.80 o
   7   2   0      531.55      511.84     10.73 o
   8   2   0     1029.58     1133.86     18.06 o
   9   2   0       12.74       22.93      5.70 o
  10   2   0     2310.10     2431.78     38.83 o
  11   2   0      667.78      764.08     20.44 o
   1   3   0     3558.59     3493.94     17.51 o
   2   3   0     9158.90     8748.01     53.19 o
   3   3   0        1.97       13.89      1.92 o
   4   3   0      965.97      893.13     10.08 o
   5   3   0     4785.71     5004.12     54.50 o
   6   3   0     1536.55     1662.44     18.67 o
   7   3   0      716.94      744.44     12.11 o
   8   3   0      368.55      352.74      9.94 o
   9   3   0     1212.72     1148.47     19.66 o
  10   3   0      712.13      718.85     24.44 o
  11   3   0      598.19      577.93     17.94 o
   0   4   0       54.83      127.47      2.96 o
   1   4   0        0.90        6.45      0.95 o
   2   4   0      680.19      652.55      5.31 o
   3   4   0       94.44      144.15      2.58 o
   4   4   0       46.75       90.21      3.67 o
   5   4   0     1140.45     1186.13     12.45 o
   6   4   0     2406.04     2292.97     21.16 o
   7   4   0     1474.50     1338.92     17.53 o
   8   4   0      663.21      601.89     11.82 o
   9   4   0       65.54       60.95      6.06 o
  10   4   0      595.63      567.35     14.63 o
  11   4   0      337.42      403.94     15.29 o
   1   5   0      280.62      161.20      4.72 o
   2   5   0     1071.49      889.83      6.39 o
   3   5   0     2940.35     2876.62     17.81 o
   4   5   0      380.83      442.46      4.79 o
   5   5   0     1397.85     1291.74     11.32 o
   6   5   0     1004.74      911.86     11.43 o
   7   5   0      764.41      760.48     12.77 o
   8   5   0      628.66      620.72     12.18 o
   9   5   0       77.95      115.86      7.65 o
  10   5   0        7.09        4.22      4.49 o
  11   5   0      163.57      207.21     12.00 o
   0   6   0     4751.59     4605.07     38.07 o
   1   6   0    10992.16    11213.90     60.83 o
   2   6   0     4615.84     4024.18     23.94 o
   3   6   0     1330.69     1386.29     10.92 o
   4   6   0     2564.42     2222.00     15.04 o
   5   6   0      335.31      325.16      4.52 o
   6   6   0      487.58      531.66      9.99 o
   7   6   0       17.43       18.14      4.48 o
   8   6   0       85.30      142.67      7.32 o
   9   6   0      802.09      774.14     14.93 o
  10   6   0      246.20      274.94     10.94 o
   1   7   0     2516.45     2379.15     15.42 o
   2   7   0       80.18       92.64      2.68 o
   3   7   0      717.89      592.72      6.58 o
   4   7   0     1201.82     1029.39      8.85 o
   5   7   0     1831.96     1878.44     13.82 o
   6   7   0     1495.15     1405.77     14.79 o
   7   7   0     1951.85     1983.43     25.81 o
   8   7   0     1375.43     1289.34     19.27 o
   9   7   0      800.22      821.50     15.67 o
  10   7   0      119.92      163.41      9.42 o
   0   8   0     1508.74     1188.71     13.34 o
   1   8   0     2089.36     2180.88     15.82 o
   2   8   0     3633.26     3892.05     23.81 o
   3   8   0     1677.48     1695.81     13.69 o
   4   8   0      955.68     1213.24     11.03 o
   5   8   0        0.04       18.59      1.82 o
   6   8   0     1200.23     1164.01     16.53 o
   7   8   0      559.42      633.34     12.46 o
   8   8   0     4165.53     4059.50     43.45 o
   9   8   0      662.94      590.03     13.54 o
  10   8   0      322.48      247.14      9.71 o
   1   9   0     8711.56     9435.63     53.06 o
   2   9   0      764.36      949.63      8.48 o
   3   9   0    10927.81    10713.31     66.49 o
   4   9   0      133.36       97.73      3.54 o
   5   9   0     2281.76     2165.37     17.45 o
   6   9   0     2036.47     1820.68     21.41 o
   7   9   0     2688.97     2734.56     31.04 o
   8   9   0      109.56      141.39     12.36 o
   9   9   0      898.19      944.78     17.35 o
  10   9   0        3.74       -0.14      4.03 o
   0  10   0    16186.01    17010.03    152.97 o
   1  10   0      155.32      179.01      3.91 o
   2  10   0    13725.98    13148.78     72.83 o
   3  10   0        0.89      146.07      3.68 o
   4  10   0     7779.75     7584.05     48.39 o
   5  10   0       60.10       69.85      3.37 o
   6  10   0     1430.91     1496.49     17.23 o
   7  10   0      173.68      193.60     10.14 o
   8  10   0     1345.61     1482.25     22.99 o
   9  10   0        1.77        6.44      4.67 o
  10  10   0      188.53      139.48      8.69 o
   1  11   0    10262.66     9849.55     60.28 o
   2  11   0       35.19      139.99      4.06 o
   3  11   0    11130.06    11384.77     57.64 o
   4  11   0      232.87      242.03      5.01 o
   5  11   0      200.46      251.39      7.59 o
   6  11   0       76.99       79.00      4.78 o
   7  11   0     2718.49     2563.88     25.66 o
   8  11   0       31.52       59.74      6.15 o
   9  11   0      182.37      166.23      9.82 o
  10  11   0       98.80       82.02     14.33 o
   0  12   0     1640.52     1686.33     23.15 o
   1  12   0     1148.82     1009.11      9.88 o
   2  12   0     5768.49     5906.69     36.24 o
   3  12   0        1.61       55.82      2.72 o
   4  12   0      436.93      537.12      7.31 o
   5  12   0        0.78        2.36      2.18 o
   6  12   0     1574.15     1353.19     17.11 o
   7  12   0       91.12       95.43      5.36 o
   8  12   0     1784.99     1762.45     34.88 o
   9  12   0      121.47      143.09     10.82 o
   1  13   0       30.38      101.61      3.70 o
   2  13   0      222.06      218.97      4.88 o
   3  13   0      778.49      782.62      9.11 o
   4  13   0       79.83       67.34      3.35 o
   5  13   0      185.52      152.28      5.55 o
   6  13   0       30.46       59.79      5.14 o
   7  13   0     1345.44     1312.78     20.14 o
   8  13   0      404.85      466.47     13.07 o
   9  13   0      119.30      154.67     12.95 o
   0  14   0      677.15      582.12     10.88 o
   1  14   0     1657.40     1711.10     15.46 o
   2  14   0     1550.96     1473.76     13.28 o
   3  14   0      916.77      735.38      9.14 o
   4  14   0      175.72      181.62      5.08 o
   5  14   0       36.42       61.88      4.20 o
   6  14   0      711.53      703.26     20.38 o
   7  14   0        5.11       32.93      4.25 o
   8  14   0      238.69      234.71     11.49 o
   9  14   0      356.79      375.20     12.77 o
   1  15   0        1.78       33.20      2.74 o
   2  15   0        7.04       39.25      3.21 o
   3  15   0      432.12      532.13      8.55 o
   4  15   0      233.68      281.58      8.29 o
   5  15   0       43.37       91.40      4.86 o
   6  15   0      159.14      181.61      7.45 o
   7  15   0      608.75      625.23     12.30 o
   8  15   0      181.33      139.33      6.89 o
   0  16   0      892.68      834.97     14.64 o
   1  16   0       70.54       49.95      3.34 o
   2  16   0      324.69      331.32      7.04 o
   3  16   0        0.79       13.63      3.06 o
   4  16   0      235.62      204.91      5.83 o
   5  16   0      152.02      142.58      8.38 o
   6  16   0      843.54      800.45     14.15 o
   7  16   0      103.15      169.17      7.77 o
   8  16   0       31.29       57.97      5.94 o
   1  17   0      766.92      903.39     11.69 o
   2  17   0      850.03      864.22     11.49 o
   3  17   0      434.72      365.68      7.36 o
   4  17   0       79.43       73.81      4.24 o
   5  17   0     1110.22     1033.74     17.34 o
   6  17   0     1221.50     1142.11     17.64 o
   7  17   0      216.16      198.30      8.53 o
   8  17   0      317.35      334.27      9.81 o
   0  18   0      761.82      722.36     14.06 o
   1  18   0       18.85       41.88      3.80 o
   2  18   0      280.36      292.41      7.27 o
   3  18   0        3.19       34.57      3.60 o
   4  18   0     1084.26     1115.45     15.59 o
   5  18   0       47.41       71.10      6.01 o
   6  18   0      475.92      551.13     13.20 o
   7  18   0      302.31      280.14      9.76 o
   1  19   0     2565.03     2334.96     21.89 o
   2  19   0       18.42       30.94      3.85 o
   3  19   0     1260.71     1273.42     15.59 o
   4  19   0       25.23       45.16      4.84 o
   5  19   0     1633.77     1676.02     22.92 o
   6  19   0       67.10       93.11      8.21 o
   7  19   0      440.31      425.78     11.75 o
   0  20   0     6321.63     6363.75     86.93 o
   1  20   0        0.68       84.82      5.73 o
   2  20   0     1041.06     1068.45     14.14 o
   3  20   0       76.81       95.15      5.18 o
   4  20   0     1443.61     1339.75     18.26 o
   5  20   0        2.49       55.55      6.21 o
   6  20   0      921.21      979.61     20.90 o
   1  21   0     2165.26     2189.55     23.73 o
   2  21   0       66.58      107.89      5.86 o
   3  21   0      946.95      873.76     15.61 o
   4  21   0       36.27       93.83     11.48 o
   5  21   0      965.76      991.37     18.18 o
   0  22   0      937.90      743.25     25.08 o
   1  22   0       31.72       75.51      6.60 o
   2  22   0      390.32      357.74      9.74 o
   3  22   0        0.81       31.58      4.95 o
   4  22   0      669.31      614.87     14.58 o
   5  22   0       60.37       79.17      7.08 o
   1  23   0      265.79      277.07      9.06 o
   2  23   0       11.67       37.27      5.15 o
   3  23   0        1.22       -8.07      4.28 o
   4  23   0       23.54       47.18     10.24 o
   0  24   0       13.33       43.96      7.48 o
   1  24   0       10.66       10.50      4.38 o
   2  24   0        3.17       -3.51      4.19 o
 -11   0   1       25.55       25.18      8.64 o
  -9   0   1       64.02       73.88      8.64 o
  -7   0   1     1077.26     1049.31     18.72 o
  -5   0   1     2068.34     2160.32     48.22 o
  -3   0   1      141.77      140.69     11.58 o
   1   0   1     4736.64     4475.98     39.91 o
   3   0   1     3645.78     3472.89     31.41 o
   5   0   1     9693.94     9100.65    144.64 o
   7   0   1     3480.45     3360.64     64.33 o
   9   0   1     3007.39     2882.96     62.12 o
 -11   1   1       57.16       62.66      7.40 o
 -10   1   1      364.04      415.59     13.25 o
  -9   1   1       33.61       21.94      3.95 o
  -8   1   1       11.07       15.89      3.09 o
  -7   1   1      210.46      204.90      5.06 o
  -6   1   1     6139.62     6499.83     77.63 o
  -5   1   1      164.61      158.32      6.45 o
  -4   1   1     2980.24     3042.96     29.00 o
  -3   1   1     3885.82     4025.14     33.83 o
  -1   1   1     1808.71     2034.94     11.43 o
   1   1   1       72.55       83.96      1.50 o
   2   1   1     5918.92     5568.99     32.92 o
   3   1   1     1464.20     1940.45     13.41 o
   4   1   1    18558.57    18262.99    166.91 o
   5   1   1      365.00      428.66     10.04 o
   6   1   1     2167.68     2128.35     25.95 o
   7   1   1      486.17      534.18     13.90 o
   8   1   1     2468.39     2556.47     38.53 o
   9   1   1       52.63       55.29      7.52 o
  10   1   1     1159.49     1214.24     26.18 o
 -11   2   1     1181.39     1057.75     22.90 o
 -10   2   1       43.18       44.36      7.83 o
  -9   2   1      507.97      551.30     12.21 o
  -8   2   1       58.70       69.84      4.85 o
  -7   2   1      731.54      824.50     10.30 o
  -6   2   1       91.49       86.60      4.89 o
  -5   2   1     9499.31     9796.81     86.82 o
  -4   2   1      807.77      943.83     16.35 o
  -3   2   1     2259.43     2163.04     28.52 o
  -2   2   1     5005.91     5484.69     31.96 o
  -1   2   1     1577.13     1857.92     12.26 o
   0   2   1     3749.09     4309.52     25.02 o
   1   2   1      685.99      472.30      3.98 o
   2   2   1     2877.36     2814.40     19.34 o
   3   2   1     9463.33     9671.19     61.89 o
   4   2   1      309.63      422.58      5.54 o
   5   2   1     2206.43     2278.77     29.07 o
   6   2   1       49.84       86.12      5.22 o
   7   2   1      761.83      829.28     19.58 o
   8   2   1      338.62      273.59     17.28 o
   9   2   1     2622.95     2669.17     41.57 o
  10   2   1      165.44      132.98     18.47 o
 -11   3   1      101.04      113.00      9.11 o
 -10   3   1     2393.86     2364.28     36.44 o
  -9   3   1      276.06      226.04      8.60 o
  -8   3   1     1822.77     1817.29     21.43 o
  -7   3   1      615.13      613.36      8.84 o
  -6   3   1     6522.33     6447.06     59.97 o
  -5   3   1       24.41       77.11      3.98 o
  -4   3   1      213.48      209.34      5.04 o
  -3   3   1     7735.42     7653.32     53.83 o
  -2   3   1     1046.74     1219.42      9.26 o
   0   3   1     1793.47     1903.83     13.29 o
   1   3   1    11094.75    11078.85     94.66 o
   2   3   1       88.38       76.60      2.64 o
   3   3   1     3559.12     3737.25     26.12 o
   4   3   1     2255.79     2338.92     18.06 o
   5   3   1      448.14      492.10      7.20 o
   6   3   1      318.73      377.28      8.34 o
   7   3   1        0.41        0.98      2.97 o
   8   3   1     1643.82     1588.81     24.06 o
   9   3   1       85.93       86.72     10.20 o
  10   3   1      600.80      554.12     17.45 o
 -11   4   1     1020.48      982.59     19.39 o
 -10   4   1        0.12       29.21      5.25 o
  -9   4   1     1550.41     1490.50     23.54 o
  -8   4   1      146.66      150.78     10.45 o
  -7   4   1     2868.50     2717.04     27.87 o
  -6   4   1     2591.85     2569.63     22.17 o
  -5   4   1      892.57      978.18      9.99 o
  -4   4   1     2241.85     2174.02     26.84 o
  -3   4   1     1957.12     2103.06     13.08 o
  -2   4   1     7184.77     7309.90     37.72 o
   0   4   1        5.72       13.07      1.08 o
   1   4   1     2979.77     3612.99     22.38 o
   2   4   1     2246.66     2356.69     14.89 o
   3   4   1     3570.56     4027.17     25.90 o
   4   4   1      566.84      628.29      6.68 o
   5   4   1     1199.79     1303.66     16.20 o
   6   4   1      496.27      452.95      9.29 o
   7   4   1      543.70      560.76     12.15 o
   8   4   1      145.71      134.47      7.84 o
   9   4   1      272.71      197.05      9.58 o
  10   4   1      315.27      302.16     13.49 o
 -11   5   1        0.80        3.99      4.90 o
 -10   5   1     1104.35      939.73     18.10 o
  -9   5   1      319.55      354.40      9.72 o
  -8   5   1      506.63      517.14     10.45 o
  -7   5   1     1949.66     1909.35     25.20 o
  -6   5   1     1125.70     1114.39     12.16 o
  -5   5   1      279.90      296.25      5.20 o
  -4   5   1     5404.99     5855.73     35.85 o
  -3   5   1      195.21      262.85      3.39 o
  -2   5   1     7183.21     7343.21     38.33 o
  -1   5   1        0.11       50.67      2.57 o
   1   5   1      341.59      459.18      4.91 o
   2   5   1     4597.07     4840.55     30.07 o
   3   5   1      226.98      282.88      4.31 o
   4   5   1     3730.66     4191.46     27.64 o
   5   5   1     2511.91     2321.96     17.36 o
   6   5   1       92.96       80.26      7.07 o
   7   5   1      159.29      187.79      7.12 o
   8   5   1      216.50      201.68      9.18 o
   9   5   1       49.10       44.51      5.79 o
  10   5   1        1.99       -4.15      9.10 o
 -11   6   1     1048.47     1058.97     20.64 o
 -10   6   1      478.89      523.27     13.61 o
  -9   6   1     1083.91     1018.48     16.64 o
  -8   6   1      200.46      199.80      7.75 o
  -7   6   1     1799.74     1843.11     21.56 o
  -6   6   1     1568.08     1494.78     15.24 o
  -5   6   1     4065.53     3854.98     27.45 o
  -4   6   1     8023.78     8043.50     56.01 o
  -3   6   1     8846.20     9207.80     57.27 o
  -2   6   1       97.09      139.54      3.71 o
  -1   6   1     5138.82     5816.57     35.20 o
   0   6   1     4690.02     4893.66     36.37 o
   1   6   1     7560.64     7401.05     44.16 o
   2   6   1      519.62      611.55      5.96 o
   3   6   1     5715.82     5382.92     31.78 o
   4   6   1       77.99      100.25      3.22 o
   5   6   1      257.14      277.99      4.95 o
   6   6   1      651.62      595.18      8.88 o
   7   6   1      241.39      275.09      8.56 o
   8   6   1      397.03      334.99      9.89 o
   9   6   1      139.60      157.90      8.98 o
  10   6   1        2.89        4.39      4.70 o
 -11   7   1       27.09       50.86      6.50 o
 -10   7   1      566.26      497.64     12.27 o
  -9   7   1      905.00      912.85     15.99 o
  -8   7   1     2625.25     2514.44     28.58 o
  -7   7   1      109.68      105.44      6.49 o
  -6   7   1      658.09      679.00      9.47 o
  -5   7   1     6710.60     6541.15     53.32 o
  -4   7   1     3136.43     3423.93     24.45 o
  -3   7   1        7.40       35.58      2.16 o
  -2   7   1      580.23      552.28      4.54 o
  -1   7   1     8773.32     8580.31     44.92 o
   0   7   1     4239.97     4532.73     26.88 o
   1   7   1     2083.49     1916.11     13.21 o
   2   7   1     4461.47     4326.69     24.73 o
   3   7   1      980.88      901.32      7.87 o
   4   7   1      182.94      252.74      4.66 o
   5   7   1       48.96       84.20      3.31 o
   6   7   1     1754.43     1875.85     19.15 o
   7   7   1      277.99      198.35     10.82 o
   8   7   1      866.96      769.98     14.85 o
   9   7   1       15.72       18.15      4.63 o
  10   7   1      441.92      418.06     13.85 o
 -11   8   1      230.09      240.77     25.36 o
 -10   8   1      284.96      240.00     10.89 o
  -9   8   1     2426.28     2408.19     29.38 o
  -8   8   1       84.18      113.56      6.62 o
  -7   8   1     2255.36     2108.97     24.65 o
  -6   8   1        0.05        2.20      1.72 o
  -5   8   1     1558.36     1672.32     12.65 o
  -4   8   1     1563.71     1581.44     14.59 o
  -3   8   1     4882.76     4529.97     27.52 o
  -2   8   1       90.96      125.63      2.73 o
  -1   8   1     3226.93     2943.34     18.88 o
   0   8   1     3273.37     3378.64     19.95 o
   1   8   1     4136.50     4189.21     25.65 o
   2   8   1        0.07       24.91      1.68 o
   3   8   1      120.17      138.42      3.39 o
   4   8   1      146.40      207.13      4.50 o
   5   8   1     3657.26     3600.84     25.89 o
   6   8   1      271.14      284.73      7.13 o
   7   8   1     1739.65     1605.29     17.55 o
   8   8   1        4.26        1.66      4.27 o
   9   8   1      648.19      579.54     13.68 o
  10   8   1       36.92       48.24      7.05 o
 -10   9   1       59.93       50.98      5.77 o
  -9   9   1      221.20      241.02      9.52 o
  -8   9   1     1454.38     1509.80     21.07 o
  -7   9   1       69.45      100.18      6.05 o
  -6   9   1       21.43       29.59      2.80 o
  -5   9   1      211.47      269.56      6.34 o
  -4   9   1     6243.92     5963.99     35.74 o
  -3   9   1      595.28      581.88      6.47 o
  -2   9   1     3503.50     3044.81     19.64 o
  -1   9   1      301.01      455.27      5.46 o
   0   9   1       84.50       72.28      2.72 o
   1   9   1      450.04      382.79      4.87 o
   2   9   1     9691.80     9624.25     54.48 o
   3   9   1        0.76        0.92      1.40 o
   4   9   1     1605.49     1473.45     13.41 o
   5   9   1      108.41       96.33      3.92 o
   6   9   1     5803.20     5625.65     46.21 o
   7   9   1      157.53      215.02      6.73 o
   8   9   1     1391.03     1456.80     22.06 o
   9   9   1        0.15        7.25      4.42 o
  10   9   1     1032.79     1050.13     24.89 o
 -10  10   1       31.50       13.72      4.71 o
  -9  10   1        2.57       15.64      4.51 o
  -8  10   1       51.95       61.55      5.42 o
  -7  10   1      383.14      425.63     10.35 o
  -6  10   1      163.99      174.45      8.23 o
  -5  10   1     1761.13     1683.62     13.39 o
  -4  10   1       16.67       83.60      3.39 o
  -3  10   1     5107.05     4845.57     27.87 o
  -2  10   1      642.91      721.51      9.30 o
  -1  10   1      497.31      505.26      6.04 o
   0  10   1       13.26       43.48      3.09 o
   1  10   1    14385.35    13178.49     73.19 o
   2  10   1      423.79      546.57      6.76 o
   3  10   1     4619.17     3991.41     26.10 o
   4  10   1       21.94       27.13      3.37 o
   5  10   1     4206.92     4119.90     33.38 o
   6  10   1      336.50      402.04      9.38 o
   7  10   1     4084.42     4313.66     38.11 o
   8  10   1       21.88       28.87      5.08 o
   9  10   1      484.07      584.05     19.35 o
 -10  11   1       46.70       70.79      6.83 o
  -9  11   1       76.78       90.28      6.90 o
  -8  11   1      859.19      840.67     15.83 o
  -7  11   1      128.80      141.85      8.87 o
  -6  11   1      623.13      635.76     10.42 o
  -5  11   1      676.42      677.93      7.88 o
  -4  11   1     3593.92     3574.35     24.04 o
  -3  11   1       80.92      127.13      3.96 o
  -2  11   1     4247.84     4049.00     25.82 o
  -1  11   1      690.78      732.22      7.82 o
   0  11   1     1664.81     1527.47     12.49 o
   1  11   1       39.86      145.78      4.11 o
   2  11   1     9449.56     8740.18     50.83 o
   3  11   1      303.23      283.12      5.59 o
   4  11   1      823.91      787.13      9.69 o
   5  11   1       79.98       87.23      4.04 o
   6  11   1     3688.24     3804.97     34.85 o
   7  11   1       40.22       73.00      4.99 o
   8  11   1      707.41      712.50     19.73 o
   9  11   1        0.23        2.96      5.68 o
 -10  12   1       55.70       71.86      7.22 o
  -9  12   1      727.11      836.90     17.00 o
  -8  12   1        2.72       32.17      6.42 o
  -7  12   1      858.36      803.49     12.31 o
  -6  12   1       12.67       23.32      3.33 o
  -5  12   1      162.89      173.86      5.48 o
  -4  12   1      373.47      404.21      6.25 o
  -3  12   1     4338.09     4212.68     25.70 o
  -2  12   1        0.02       72.83      3.12 o
  -1  12   1      723.93      607.46      7.34 o
   0  12   1      400.88      468.47      6.45 o
   1  12   1     2207.02     2299.58     17.25 o
   2  12   1      483.96      533.33      7.11 o
   3  12   1      705.13      879.44      8.94 o
   4  12   1      375.21      314.79      5.87 o
   5  12   1      922.95      857.90     11.71 o
   6  12   1      159.62      241.20      8.85 o
   7  12   1     1631.89     1559.48     19.33 o
   8  12   1       15.98       15.12      4.78 o
   9  12   1       32.11       33.74      6.92 o
  -9  13   1       43.62       74.95      7.11 o
  -8  13   1     1850.66     1869.76     26.36 o
  -7  13   1       51.50       84.60      5.13 o
  -6  13   1      971.89      935.61     13.86 o
  -5  13   1      990.36      913.68     11.71 o
  -4  13   1     1604.43     1538.48     13.64 o
  -3  13   1       17.26       68.27      3.27 o
  -2  13   1     1077.20     1117.59     10.71 o
  -1  13   1     2817.37     2691.32     19.61 o
   0  13   1      302.22      362.03      5.95 o
   1  13   1     1139.24     1020.12     11.31 o
   2  13   1     1089.54     1281.43     12.00 o
   3  13   1       46.28       35.07      2.66 o
   4  13   1       85.02       85.09      3.86 o
   5  13   1       88.49      150.24      6.79 o
   6  13   1     1419.45     1319.29     17.62 o
   7  13   1        1.07       15.54      3.85 o
   8  13   1       89.44       96.50      5.86 o
   9  13   1       43.94       49.75      6.66 o
  -9  14   1     1001.90      993.88     22.03 o
  -8  14   1       15.68       63.14      6.48 o
  -7  14   1      927.81      910.41     14.24 o
  -6  14   1      193.54      233.92      7.60 o
  -5  14   1      796.59      895.68     16.77 o
  -4  14   1     1296.09     1222.88     12.23 o
  -3  14   1     1085.18     1095.22     11.32 o
  -2  14   1      278.61      252.53      5.81 o
  -1  14   1        4.81       22.27      2.37 o
   0  14   1      887.02      823.71      9.39 o
   1  14   1     1590.58     1591.22     14.06 o
   2  14   1        9.75       26.83      2.49 o
   3  14   1      670.85      650.38      8.76 o
   4  14   1      157.41      108.79      4.42 o
   5  14   1       86.59      124.15      5.62 o
   6  14   1       21.17       30.82      3.98 o
   7  14   1      316.55      367.21     16.85 o
   8  14   1      115.87      136.46      6.87 o
  -9  15   1       29.43       92.62     12.92 o
  -8  15   1      933.10      764.58     16.84 o
  -7  15   1      385.03      461.20     10.41 o
  -6  15   1      404.23      411.40      9.80 o
  -5  15   1      162.16      170.35      7.04 o
  -4  15   1     1414.65     1579.40     14.75 o
  -3  15   1       43.74       56.66      3.57 o
  -2  15   1     1079.17     1115.59     12.35 o
  -1  15   1      424.48      372.14      6.49 o
   0  15   1     4492.45     4232.11     28.90 o
   1  15   1       19.57       65.94      3.52 o
   2  15   1     1455.58     1406.08     14.54 o
   3  15   1      537.33      514.90      8.09 o
   4  15   1      669.36      681.22      9.47 o
   5  15   1      257.12      234.79      7.03 o
   6  15   1      208.40      228.39      8.09 o
   7  15   1      179.12      152.14      7.32 o
   8  15   1       38.39       33.01      4.67 o
  -8  16   1      141.63      189.80     11.54 o
  -7  16   1      617.63      574.30     12.67 o
  -6  16   1      322.17      369.77     12.59 o
  -5  16   1      117.02      120.48      6.42 o
  -4  16   1      126.87      142.94      5.10 o
  -3  16   1     2319.95     2267.39     19.06 o
  -2  16   1     1321.35     1208.05     13.40 o
  -1  16   1     1721.31     1721.82     18.37 o
   0  16   1        1.03       86.46      4.64 o
   1  16   1     1429.20     1512.05     14.40 o
   2  16   1      263.90      287.00      6.75 o
   3  16   1      616.47      675.77      9.56 o
   4  16   1       77.98       58.72      3.87 o
   5  16   1      625.31      553.56     10.51 o
   6  16   1      140.53      172.82      7.94 o
   7  16   1      172.60      166.99      8.00 o
   8  16   1       33.31       25.25      4.52 o
  -8  17   1      526.71      497.34     11.46 o
  -7  17   1      395.65      361.44     12.12 o
  -6  17   1     1059.60     1129.99     17.40 o
  -5  17   1      314.05      250.78      8.46 o
  -4  17   1      772.44      643.23     10.38 o
  -3  17   1     1885.12     1861.00     17.19 o
  -2  17   1      846.55      901.09     11.76 o
  -1  17   1     1007.78      964.64     12.14 o
   0  17   1     1863.98     1895.23     16.95 o
   1  17   1        0.78       15.95      3.12 o
   2  17   1       56.87       73.17      4.79 o
   3  17   1      637.07      593.26      9.30 o
   4  17   1      868.99      759.19     10.74 o
   5  17   1      155.75      151.78      7.70 o
   6  17   1      297.53      255.99      9.16 o
   7  17   1        0.23       -1.79      3.81 o
  -8  18   1      225.30      202.67     17.74 o
  -7  18   1      537.21      474.81     11.80 o
  -6  18   1      382.40      289.25      9.86 o
  -5  18   1     1654.89     1656.56     21.91 o
  -4  18   1       38.12       60.50      4.88 o
  -3  18   1      703.28      734.13     10.40 o
  -2  18   1     1617.60     1627.93     16.94 o
  -1  18   1     1142.00     1166.71     13.92 o
   0  18   1      136.20      142.06      5.53 o
   1  18   1     1203.42     1107.75     13.61 o
   2  18   1      246.74      196.46      6.50 o
   3  18   1     1206.90     1150.70     13.54 o
   4  18   1       21.52       44.02      4.16 o
   5  18   1      553.20      560.80     12.75 o
   6  18   1      131.85      131.31     10.36 o
   7  18   1      314.58      266.88      9.92 o
  -7  19   1      106.99      115.37      7.81 o
  -6  19   1      675.29      701.84     14.39 o
  -5  19   1        0.44       37.34      5.25 o
  -4  19   1      156.55      207.76      7.78 o
  -3  19   1        0.27        9.73      3.35 o
  -2  19   1     1242.56     1353.07     18.26 o
  -1  19   1       60.69       80.08      4.90 o
   0  19   1      335.92      389.61      9.09 o
   1  19   1       21.52       39.27      4.12 o
   2  19   1      885.11      927.95     14.95 o
   3  19   1        3.38       43.97      4.08 o
   4  19   1     1185.91     1369.00     16.63 o
   5  19   1       76.55       66.08      6.34 o
   6  19   1      688.02      688.00     14.75 o
  -6  20   1        8.80       40.02      5.68 o
  -5  20   1      579.67      465.49     12.16 o
  -4  20   1       33.01       18.69      4.60 o
  -3  20   1      172.98      186.31      7.12 o
  -2  20   1       29.47       57.18      4.65 o
  -1  20   1     2496.90     2515.55     27.33 o
   0  20   1       76.60       92.56      9.01 o
   1  20   1      228.70      262.82      8.81 o
   2  20   1       27.44       45.99      4.43 o
   3  20   1     1110.26     1076.30     13.86 o
   4  20   1       10.25       60.39      5.75 o
   5  20   1     1886.06     2010.75     29.46 o
   6  20   1       29.70       45.61      6.04 o
  -6  21   1      651.36      663.62     14.85 o
  -5  21   1       41.12       75.41      7.84 o
  -4  21   1      131.43       90.38      7.01 o
  -3  21   1       15.93        7.05      3.69 o
  -2  21   1     1048.42     1018.06     20.41 o
  -1  21   1      135.32      213.22     12.73 o
   0  21   1      638.06      759.33     13.21 o
   1  21   1       52.99       52.16      6.45 o
   2  21   1      624.04      582.41     11.71 o
   3  21   1       11.85       57.85      4.85 o
   4  21   1     1535.60     1596.89     23.67 o
   5  21   1        0.16       43.04      6.04 o
  -5  22   1      649.63      679.31     15.20 o
  -4  22   1       96.44      106.23      9.52 o
  -3  22   1      122.53      167.30      7.91 o
  -2  22   1       72.10       95.39      7.76 o
  -1  22   1      697.26      686.75     15.39 o
   0  22   1       51.95       76.63      5.82 o
   1  22   1      169.61      189.95     13.33 o
   2  22   1       84.31       91.10      6.18 o
   3  22   1      573.47      570.19     13.72 o
   4  22   1        0.52       47.97      6.39 o
  -4  23   1      181.67      171.33     10.62 o
  -3  23   1      241.60      249.99     10.58 o
  -2  23   1      134.47      143.61      7.68 o
  -1  23   1      209.47      220.24     10.19 o
   0  23   1      204.01      160.60      7.71 o
   1  23   1        0.08        2.28      3.89 o
   2  23   1       24.42       23.55      4.91 o
   3  23   1      422.87      481.14     13.02 o
  -2  24   1      232.06      223.97      9.47 o
  -1  24   1      614.96      615.62     20.78 o
   0  24   1        0.02       10.93      4.29 o
   1  24   1       12.10       11.74      4.35 o
   2  24   1       62.50       53.34      8.87 o
 -10   0   2       47.16       21.87      6.43 o
  -8   0   2       65.94       52.23      5.00 o
  -6   0   2     1834.25     2153.86     52.29 o
  -4   0   2       35.28       60.89     10.66 o
   2   0   2    10072.13    10018.45     88.49 o
   4   0   2    15830.70    15717.71    137.29 o
   6   0   2     2227.17     2218.92     47.60 o
   8   0   2     2686.66     2662.78     58.63 o
  10   0   2      701.97      644.74     27.94 o
 -11   1   2      357.21      277.46     26.74 o
 -10   1   2       33.78       27.84      4.25 o
  -9   1   2       17.23       23.13      3.72 o
  -8   1   2        3.81       13.00      2.61 o
  -7   1   2     1754.48     1805.37     27.75 o
  -6   1   2       65.01       49.40      3.31 o
  -5   1   2       78.89       96.29      2.79 o
  -4   1   2       22.92       70.51      2.11 o
  -3   1   2     9227.75     9903.43     68.78 o
  -2   1   2      197.38      350.30      5.69 o
  -1   1   2     3529.99     3471.03     17.17 o
   0   1   2     8433.75     8116.94     43.42 o
   1   1   2     3211.89     3636.39     22.47 o
   2   1   2       24.12      102.59      2.68 o
   3   1   2    11096.78    11349.41     70.93 o
   4   1   2      324.37      260.54      5.87 o
   5   1   2     1861.91     1789.32     20.74 o
   6   1   2     1530.53     1429.49     24.82 o
   7   1   2     4063.02     3942.46     96.12 o
   8   1   2        2.43        8.15      5.49 o
   9   1   2     1801.15     1797.73     33.39 o
  10   1   2        4.92        2.26      5.39 o
 -11   2   2       51.22       56.36      5.99 o
 -10   2   2      660.70      598.99     12.71 o
  -9   2   2      119.87      105.42      5.71 o
  -8   2   2     1977.18     1875.12     22.61 o
  -7   2   2       17.61       36.08      3.54 o
  -6   2   2     5117.87     5064.67     39.15 o
  -5   2   2      513.39      633.22     12.06 o
  -4   2   2      629.23      732.82      7.64 o
  -3   2   2      618.50      769.94      6.60 o
  -2   2   2     8743.71     9913.38     61.86 o
  -1   2   2     2357.05     2526.23     12.96 o
   0   2   2      103.11       44.02      1.91 o
   1   2   2        1.76       16.66      2.28 o
   2   2   2     5958.09     6357.10     33.85 o
   3   2   2      836.73      703.96      7.00 o
   4   2   2     1176.56     1384.40     11.49 o
   5   2   2        0.32        6.13      1.73 o
   6   2   2      957.97      918.33     18.96 o
   7   2   2      745.60      688.49     27.20 o
   8   2   2     3035.75     3074.14     46.25 o
   9   2   2      120.76      110.46      9.61 o
  10   2   2      151.16      142.55     11.04 o
 -11   3   2     1417.54     1427.93     22.57 o
 -10   3   2      104.54       93.72      6.45 o
  -9   3   2      691.06      717.82     20.07 o
  -8   3   2      337.00      332.79      9.13 o
  -7   3   2     4329.40     4216.04     46.51 o
  -6   3   2      270.78      301.63      8.28 o
  -5   3   2     5136.20     5264.87     65.84 o
  -4   3   2     3994.54     3588.25     31.47 o
  -3   3   2     1628.40     1424.42     18.05 o
  -2   3   2     4723.01     4980.76     27.82 o
   0   3   2     2489.90     2333.63     14.29 o
   1   3   2     1815.22     1785.87     11.06 o
   2   3   2     3937.55     3609.09     23.28 o
   3   3   2     6489.41     6466.90     37.34 o
   4   3   2       73.38       79.16      2.66 o
   5   3   2      514.91      594.44      7.71 o
   6   3   2      287.75      265.26      6.20 o
   7   3   2     1116.31     1175.26     23.51 o
   8   3   2       23.18       30.64      6.25 o
   9   3   2      445.18      401.35     15.07 o
  10   3   2        2.19       14.15      6.11 o
 -11   4   2      222.21      278.82     10.58 o
 -10   4   2     1797.98     1905.98     26.00 o
  -9   4   2       27.26       19.49      3.60 o
  -8   4   2     2098.90     2152.82     28.68 o
  -7   4   2       16.68       44.82      4.82 o
  -6   4   2     4215.75     4270.81     55.77 o
  -5   4   2       74.07      109.35      3.93 o
  -4   4   2     3079.75     2629.15     29.40 o
  -3   4   2     5855.94     5673.33     37.03 o
  -2   4   2    16161.45    14760.89    247.38 o
  -1   4   2     2472.72     3060.36     22.69 o
   0   4   2      686.88      675.70      6.12 o
   1   4   2     4629.12     5002.75     30.78 o
   2   4   2     2519.96     2464.40     16.04 o
   3   4   2       76.19       55.39      2.20 o
   4   4   2     3646.43     3366.05     21.67 o
   5   4   2       51.93       57.26      2.75 o
   6   4   2       93.60      124.40      4.32 o
   7   4   2      344.74      376.99     17.45 o
   8   4   2      569.80      522.16     16.15 o
   9   4   2      241.45      203.51     11.53 o
  10   4   2      146.29      150.26     11.64 o
 -11   5   2      896.08      953.41     27.71 o
 -10   5   2      196.50      190.89     12.49 o
  -9   5   2     1548.19     1565.94     20.17 o
  -8   5   2      479.56      470.66      9.29 o
  -7   5   2     1605.61     1594.38     21.81 o
  -6   5   2      143.71      153.31      7.98 o
  -5   5   2     3555.74     3708.02     34.50 o
  -4   5   2      155.29      154.19      4.21 o
  -3   5   2     6858.27     7126.40     42.82 o
  -2   5   2      322.00      442.35      6.70 o
  -1   5   2     5182.92     4628.16     26.55 o
   0   5   2      503.18      669.23      6.34 o
   1   5   2     4818.76     4135.41     26.27 o
   2   5   2      539.20      566.58      5.84 o
   3   5   2     4424.08     4667.51     28.37 o
   4   5   2     1023.68     1082.22     10.31 o
   5   5   2      637.05      584.76      7.47 o
   6   5   2      924.75      933.84     10.97 o
   7   5   2     1309.47     1270.86     18.69 o
   8   5   2       34.43       30.19      5.12 o
   9   5   2       32.76       53.12      7.58 o
  10   5   2        5.12       -0.19      5.58 o
 -11   6   2        5.13        5.81      4.64 o
 -10   6   2      722.85      711.36     13.76 o
  -9   6   2        0.97        9.60      4.55 o
  -8   6   2      650.69      681.19     11.66 o
  -7   6   2      237.19      260.30      5.81 o
  -6   6   2     3782.32     3859.07     35.82 o
  -5   6   2     4746.90     4714.51     33.76 o
  -4   6   2     4385.11     4228.26     26.97 o
  -3   6   2      545.59      880.76      7.22 o
  -2   6   2     2852.38     3363.70     20.05 o
  -1   6   2     3287.08     3020.46     18.54 o
   0   6   2    11009.41    10354.82     56.94 o
   1   6   2     1049.57     1184.09      9.96 o
   2   6   2     4876.07     4589.82     27.85 o
   3   6   2      234.18      156.48      3.46 o
   4   6   2     1198.51     1055.49     10.38 o
   5   6   2     1546.00     1405.30     13.00 o
   6   6   2     1022.21     1046.27     12.11 o
   7   6   2      160.49      133.98      7.18 o
   8   6   2      391.10      463.01     13.36 o
   9   6   2      253.56      291.10     13.76 o
  10   6   2      173.17      203.37     13.51 o
 -11   7   2      699.38      728.72     16.17 o
 -10   7   2       57.04       36.03      4.96 o
  -9   7   2     1890.42     1909.62     23.90 o
  -8   7   2       92.96      127.55      7.67 o
  -7   7   2     3842.78     3760.57     36.64 o
  -6   7   2     2208.24     2292.21     25.17 o
  -5   7   2     6106.27     5971.01     59.39 o
  -4   7   2       67.58      104.81      2.86 o
  -3   7   2     3354.28     3254.61     24.03 o
  -2   7   2     3617.85     3240.44     17.73 o
  -1   7   2     4664.14     5090.88     31.74 o
   0   7   2     4199.02     3310.21     20.72 o
   1   7   2     4349.68     3966.99     26.05 o
   2   7   2     1428.67     1610.63     12.32 o
   3   7   2      144.07       90.35      2.99 o
   4   7   2     2212.21     2153.18     17.28 o
   5   7   2     1239.58     1339.29     12.88 o
   6   7   2       23.50       19.84      3.03 o
   7   7   2       21.90       29.07      3.31 o
   8   7   2       78.33      107.47      7.02 o
   9   7   2      345.83      340.44     12.61 o
  10   7   2        3.89        3.12      6.63 o
 -11   8   2        1.46       11.94      4.67 o
 -10   8   2      935.59     1010.20     17.85 o
  -9   8   2      108.13      120.63      7.14 o
  -8   8   2     1459.31     1510.77     19.96 o
  -7   8   2       40.07       69.80      4.56 o
  -6   8   2        1.77       26.31      2.53 o
  -5   8   2      685.30      699.42      6.93 o
  -4   8   2     6255.33     6194.35     41.98 o
  -3   8   2       19.40       30.17      2.58 o
  -2   8   2      132.75       61.50      2.28 o
  -1   8   2     2051.07     1923.46     17.66 o
   0   8   2     1889.22     1723.94     14.70 o
   1   8   2       43.77      153.53      4.46 o
   2   8   2     3399.18     4010.11     25.53 o
   3   8   2       55.46       50.81      2.50 o
   4   8   2     1489.70     1597.67     14.33 o
   5   8   2      103.96      133.66      4.65 o
   6   8   2     3884.10     3969.95     35.05 o
   7   8   2        1.33       -4.76      2.83 o
   8   8   2      389.82      295.53     15.04 o
   9   8   2      296.82      283.82     12.62 o
 -11   9   2       83.87       69.50      6.55 o
 -10   9   2      162.02      145.61      7.95 o
  -9   9   2      840.59      865.84     15.44 o
  -8   9   2      488.90      479.29     10.80 o
  -7   9   2       74.22       91.55      5.39 o
  -6   9   2       26.19       40.06      3.38 o
  -5   9   2      814.92      918.12      7.98 o
  -4   9   2        8.01       43.47      1.92 o
  -3   9   2     2642.38     2677.64     17.06 o
  -2   9   2      979.81      971.57      8.40 o
  -1   9   2     1240.32     1116.10     10.06 o
   0   9   2      367.14      592.46      7.58 o
   1   9   2     4894.14     5147.35     31.43 o
   2   9   2      218.43      221.30      4.42 o
   3   9   2     1131.91     1333.94     11.65 o
   4   9   2      624.96      530.11      7.71 o
   5   9   2     7085.21     6841.92     45.40 o
   6   9   2      165.46      131.70      6.16 o
   7   9   2     1076.84     1020.23     14.42 o
   8   9   2       94.33       85.70      7.95 o
   9   9   2     1340.06     1400.07     23.09 o
 -10  10   2       69.88       55.80      5.83 o
  -9  10   2       44.99       44.17      5.09 o
  -8  10   2       27.53       42.31      4.66 o
  -7  10   2        9.06        8.42      3.10 o
  -6  10   2      572.48      621.95      9.46 o
  -5  10   2       61.86       67.17      3.01 o
  -4  10   2     2385.62     2448.08     18.04 o
  -3  10   2        4.80       28.00      2.47 o
  -2  10   2        3.63       39.28      2.00 o
  -1  10   2      130.44      136.51      4.65 o
   0  10   2    13736.42    13672.10     75.87 o
   1  10   2      224.52      209.98      4.47 o
   2  10   2     3154.67     2837.02     21.24 o
   3  10   2      175.81      150.98      3.95 o
   4  10   2     1972.08     1882.19     16.77 o
   5  10   2      167.81      254.72      6.75 o
   6  10   2     4762.58     4780.50     43.64 o
   7  10   2       70.95       63.21      4.82 o
   8  10   2      714.39      749.96     19.90 o
   9  10   2       22.31       51.60      6.63 o
 -10  11   2       14.36       22.25      5.05 o
  -9  11   2      426.36      352.64     10.77 o
  -8  11   2      113.74      146.63      7.52 o
  -7  11   2        2.20       -0.78      2.96 o
  -6  11   2        6.24       10.02      2.57 o
  -5  11   2     1021.36      997.77     10.97 o
  -4  11   2      144.06      135.87      3.79 o
  -3  11   2     1400.84     1523.11     11.34 o
  -2  11   2      555.07      581.09      6.94 o
  -1  11   2     1628.93     1756.33     13.00 o
   0  11   2       14.60       75.76      3.03 o
   1  11   2     7398.79     7156.07     40.33 o
   2  11   2      159.55      192.63      4.79 o
   3  11   2     1828.53     1715.71     13.55 o
   4  11   2      334.11      278.56      6.08 o
   5  11   2     3621.78     3620.99     30.17 o
   6  11   2       77.37       90.35      5.55 o
   7  11   2     1196.00     1161.01     16.32 o
   8  11   2      120.15      140.42      8.50 o
   9  11   2      997.16      905.05     18.83 o
 -10  12   2     1320.22     1340.86     22.28 o
  -9  12   2       65.56       68.83      6.39 o
  -8  12   2     1235.93     1232.72     19.56 o
  -7  12   2       33.74       17.13      2.87 o
  -6  12   2      477.04      464.74      8.99 o
  -5  12   2      348.77      317.60      8.73 o
  -4  12   2     5107.03     4961.00     31.69 o
  -3  12   2       47.11       51.50      2.57 o
  -2  12   2     1676.16     1548.35     12.82 o
  -1  12   2      501.52      516.71      6.41 o
   0  12   2     2247.22     2324.97     16.51 o
   1  12   2      119.91      206.95      5.60 o
   2  12   2      620.29      776.60      8.32 o
   3  12   2      615.56      486.20      8.33 o
   4  12   2     1205.39     1247.88     13.43 o
   5  12   2      452.57      430.98      8.69 o
   6  12   2     1219.68     1132.85     16.16 o
   7  12   2        5.53       12.57      3.59 o
   8  12   2      129.51       98.89      5.84 o
   9  12   2      130.34      151.37      9.65 o
 -10  13   2        5.39       31.41      5.91 o
  -9  13   2     1657.50     1609.13     24.48 o
  -8  13   2        4.71       54.23      5.79 o
  -7  13   2      524.10      547.78     10.19 o
  -6  13   2      149.03      160.76      6.44 o
  -5  13   2     3727.31     3546.16     32.64 o
  -4  13   2       92.08      134.98      4.54 o
  -3  13   2     1477.95     1371.74     12.51 o
  -2  13   2     1077.08     1019.62     10.14 o
  -1  13   2     2265.89     2241.71     17.26 o
   0  13   2     1133.18      964.41     10.11 o
   1  13   2     1462.08     1577.71     13.87 o
   2  13   2        8.53       25.21      2.42 o
   3  13   2       55.64       86.60      3.94 o
   4  13   2      702.43      776.95      9.86 o
   5  13   2     1424.09     1345.70     17.48 o
   6  13   2      224.87      229.61      7.90 o
   7  13   2      140.98      149.12      7.11 o
   8  13   2       52.09       29.76      4.38 o
  -9  14   2      111.63      186.87      9.91 o
  -8  14   2     1427.66     1289.40     33.11 o
  -7  14   2       20.19       16.13      3.56 o
  -6  14   2     1609.69     1590.37     19.37 o
  -5  14   2      304.79      394.35     10.46 o
  -4  14   2     1901.91     1845.03     15.67 o
  -3  14   2       65.28       93.57      3.81 o
  -2  14   2      793.04      887.70     10.83 o
  -1  14   2     1187.58     1031.83     10.78 o
   0  14   2     3049.65     3114.31     24.31 o
   1  14   2      348.02      378.00      6.62 o
   2  14   2     1136.78      974.51     10.75 o
   3  14   2        0.29       -1.11      2.17 o
   4  14   2      362.55      374.97      8.08 o
   5  14   2      180.51      253.47      7.19 o
   6  14   2      361.61      418.08     10.32 o
   7  14   2        8.43       12.88      3.94 o
   8  14   2      150.80      169.53      7.85 o
  -9  15   2      994.35      918.34     18.89 o
  -8  15   2      223.45      339.23     11.63 o
  -7  15   2      431.71      430.48      9.95 o
  -6  15   2      283.06      288.41      8.59 o
  -5  15   2     1421.82     1428.52     18.47 o
  -4  15   2        2.16       64.59      4.09 o
  -3  15   2     1298.37     1339.63     14.58 o
  -2  15   2        3.09       17.00      3.08 o
  -1  15   2      317.08      317.12      7.98 o
   0  15   2        6.39       65.64      3.67 o
   1  15   2     3325.22     3075.92     23.07 o
   2  15   2       38.41       54.05      3.71 o
   3  15   2      499.36      473.26      8.01 o
   4  15   2      144.40      108.54      4.75 o
   5  15   2      519.57      590.73     10.11 o
   6  15   2      376.99      368.30     10.02 o
   7  15   2      472.31      542.77     22.74 o
   8  15   2        0.07       -2.86      3.71 o
  -9  16   2       15.02       45.11      6.72 o
  -8  16   2      866.50      927.43     18.87 o
  -7  16   2       45.73       51.71      4.99 o
  -6  16   2      527.92      520.73     11.26 o
  -5  16   2       82.62      120.41      6.49 o
  -4  16   2     1719.28     1622.90     16.80 o
  -3  16   2     1361.97     1323.97     13.50 o
  -2  16   2     3014.29     2765.44     22.96 o
  -1  16   2      178.58      149.70      5.40 o
   0  16   2     1021.53      994.30     11.31 o
   1  16   2     1867.47     1787.95     16.33 o
   2  16   2      347.51      360.57      9.72 o
   3  16   2      144.18      166.59      5.69 o
   4  16   2     1516.07     1453.19     15.21 o
   5  16   2       41.03       46.89      4.59 o
   6  16   2      169.52      156.09      7.90 o
   7  16   2      258.34      283.68      9.60 o
  -8  17   2      192.27      183.26     10.54 o
  -7  17   2      919.06     1012.04     16.27 o
  -6  17   2       76.51       57.48      5.44 o
  -5  17   2      757.37      701.12     13.16 o
  -4  17   2      615.45      688.57     11.66 o
  -3  17   2     1826.01     1736.54     16.44 o
  -2  17   2      633.66      646.98     10.05 o
  -1  17   2     1050.69     1047.48     12.78 o
   0  17   2      150.80      120.46      4.87 o
   1  17   2     1025.14     1095.87     14.50 o
   2  17   2     1135.05     1055.35     13.36 o
   3  17   2      443.22      452.56      8.48 o
   4  17   2        3.37       38.01      3.78 o
   5  17   2      399.38      372.29     10.07 o
   6  17   2       17.72       23.27      4.81 o
   7  17   2      118.59      114.02      9.90 o
  -8  18   2      658.27      601.93     16.17 o
  -7  18   2      222.75      211.94      8.87 o
  -6  18   2      801.69      885.14     15.57 o
  -5  18   2       11.43       25.57      4.56 o
  -4  18   2      267.80      303.25      9.24 o
  -3  18   2      646.17      637.45     10.65 o
  -2  18   2      384.06      439.21      8.57 o
  -1  18   2       71.41       78.36      4.60 o
   0  18   2      320.93      321.56      7.49 o
   1  18   2      222.04      203.72      6.66 o
   2  18   2      941.37      936.01     12.95 o
   3  18   2       19.49       38.81      3.91 o
   4  18   2      218.23      241.42      7.42 o
   5  18   2        0.30        6.69      4.36 o
   6  18   2      200.03      255.01     10.83 o
  -7  19   2      480.97      491.36     12.06 o
  -6  19   2       27.67       64.27      5.96 o
  -5  19   2       89.71       87.33      6.36 o
  -4  19   2       45.53       20.47      4.40 o
  -3  19   2      276.41      336.25      8.19 o
  -2  19   2       38.20       39.48      3.97 o
  -1  19   2      655.91      591.20     10.06 o
   0  19   2       12.36       17.70      3.71 o
   1  19   2      298.44      270.57      9.75 o
   2  19   2       30.83       45.81      4.35 o
   3  19   2     1883.86     1890.86     18.93 o
   4  19   2      222.24      184.79      7.30 o
   5  19   2      570.46      537.60     13.10 o
   6  19   2      279.04      226.45     10.13 o
  -7  20   2       19.10       30.14     15.07 o
  -6  20   2      101.96       87.58      6.73 o
  -5  20   2      138.47       84.84      8.52 o
  -4  20   2        0.66       -5.05      3.72 o
  -3  20   2       27.64       36.66      4.16 o
  -2  20   2     1275.81     1306.28     15.70 o
  -1  20   2       28.70       37.80      4.78 o
   0  20   2      296.06      287.58      9.67 o
   1  20   2        3.02        1.53      3.38 o
   2  20   2      873.04      907.84     13.38 o
   3  20   2       27.44       85.31      5.28 o
   4  20   2     2190.61     2255.01     23.36 o
   5  20   2       19.17       35.12      5.74 o
  -6  21   2       24.32       33.10      5.46 o
  -5  21   2       43.34       40.60      5.45 o
  -4  21   2       30.58       13.73      5.56 o
  -3  21   2      453.23      489.28     11.12 o
  -2  21   2        2.88       55.43      5.12 o
  -1  21   2      934.02      937.28     14.57 o
   0  21   2      107.51      109.67      6.30 o
   1  21   2       89.35       73.89      5.51 o
   2  21   2       48.37       67.65      5.61 o
   3  21   2     1722.93     1640.00     18.26 o
   4  21   2        7.98       64.88      6.50 o
  -5  22   2        0.05       -5.64      4.43 o
  -4  22   2      189.90      190.34      9.34 o
  -3  22   2       92.88       95.88      6.50 o
  -2  22   2      632.82      649.52     14.00 o
  -1  22   2        0.24       41.15      4.94 o
   0  22   2      424.83      383.09      9.93 o
   1  22   2       11.78       18.43      4.34 o
   2  22   2      871.57      768.48     13.94 o
   3  22   2      177.39      244.98     10.97 o
   4  22   2      165.89      151.98      8.03 o
  -4  23   2       73.76      107.43      7.87 o
  -3  23   2      533.41      599.65     13.15 o
  -2  23   2       33.30       79.44      6.45 o
  -1  23   2     1072.00     1048.80     18.26 o
   0  23   2        1.13        7.15      4.07 o
   1  23   2       45.90       68.83      5.87 o
   2  23   2      272.91      348.63     11.38 o
  -2  24   2      809.75      842.40     17.30 o
  -1  24   2        4.13       52.55      6.42 o
   0  24   2       49.89       74.24      6.97 o
   1  24   2      219.04      243.96     11.23 o
 -11   0   3      128.47      196.47     12.68 o
  -9   0   3        4.60       40.36      4.66 o
  -7   0   3      281.43      349.94     15.07 o
  -5   0   3      179.39      187.73      7.44 o
  -3   0   3     2332.49     1742.84     15.96 o
  -1   0   3     4622.43     4837.46     34.57 o
   1   0   3     8064.42     8271.18     73.97 o
   3   0   3     4308.52     3641.42     36.92 o
   5   0   3      164.48      193.26      7.63 o
   7   0   3     2772.68     2884.62     62.67 o
   9   0   3      264.52      310.61     20.22 o
 -11   1   3        0.70        2.38      4.87 o
 -10   1   3        1.02        0.69      2.84 o
  -9   1   3       59.29       81.46      4.20 o
  -8   1   3     1773.60     1752.40     22.07 o
  -7   1   3       70.18       60.52      3.06 o
  -6   1   3       75.67       56.37      3.26 o
  -5   1   3      302.67      185.76      4.86 o
  -4   1   3      381.83      269.51      4.06 o
  -3   1   3      204.55      279.11      4.98 o
  -2   1   3     3699.70     3825.88     19.34 o
  -1   1   3     2296.61     2576.28     14.60 o
   0   1   3        1.55       17.03      2.12 o
   1   1   3      409.72      194.64      3.29 o
   2   1   3     7433.62     7255.23     43.69 o
   3   1   3      143.34       96.20      3.09 o
   4   1   3      568.34      535.72      7.01 o
   5   1   3     1386.73     1145.91     16.47 o
   6   1   3      974.72     1053.82     21.96 o
   7   1   3       15.42        6.33      5.39 o
   8   1   3      927.02      920.78     22.55 o
   9   1   3       36.49       28.68      6.81 o
  10   1   3      370.11      321.17     15.46 o
 -11   2   3      382.93      330.19     19.39 o
 -10   2   3      145.58      120.76      6.33 o
  -9   2   3      870.67      870.43     13.39 o
  -8   2   3       64.53       94.24      6.66 o
  -7   2   3     2951.54     2875.08     25.28 o
  -6   2   3      539.74      543.50     11.66 o
  -5   2   3      747.64      801.67      8.65 o
  -4   2   3     2232.95     2507.21     22.47 o
  -3   2   3     6718.72     7212.46     49.82 o
  -2   2   3      454.98      379.55      3.55 o
  -1   2   3     9039.65     8964.44     45.93 o
   0   2   3     6317.99     7697.42     42.26 o
   1   2   3     9312.49     9172.63     54.92 o
   2   2   3     1864.48     1827.49     13.77 o
   3   2   3     1585.61     1842.29     14.13 o
   4   2   3     1597.57     1634.73     15.25 o
   5   2   3      596.99      642.81      9.17 o
   6   2   3     1146.83     1110.85     19.39 o
   7   2   3     2958.74     2853.34     44.05 o
   8   2   3       30.28       15.20      5.77 o
   9   2   3       31.46       21.09      6.62 o
 -11   3   3      640.91      644.69     13.58 o
 -10   3   3      797.88      791.64     24.33 o
  -9   3   3        1.72       12.31      4.28 o
  -8   3   3     4447.27     4327.94     48.67 o
  -7   3   3      245.38      313.64      6.40 o
  -6   3   3     4096.94     4013.48     48.43 o
  -5   3   3        8.11       50.60      2.66 o
  -4   3   3     5136.20     5051.77     53.75 o
  -3   3   3       19.07       31.92      1.16 o
  -2   3   3    10532.36    10693.54     54.67 o
  -1   3   3     3206.02     2840.71     16.19 o
   0   3   3      929.42     1040.18      8.62 o
   1   3   3    16080.75    16238.92     87.48 o
   2   3   3     7638.00     7988.69     45.14 o
   3   3   3        0.42       15.22      1.88 o
   4   3   3      839.02      847.47      9.51 o
   5   3   3     2328.29     2425.63     22.07 o
   6   3   3     1765.86     1905.52     21.15 o
   7   3   3      439.25      471.76     24.90 o
   8   3   3      700.11      713.61     20.01 o
   9   3   3      313.11      279.08     13.90 o
 -11   4   3      855.83      905.15     22.32 o
 -10   4   3       36.39       20.01      5.15 o
  -9   4   3     1256.10     1302.92     22.05 o
  -8   4   3       56.54       89.98      6.83 o
  -7   4   3     3043.79     3150.18     31.34 o
  -6   4   3        0.34       37.09      3.34 o
  -5   4   3     6111.67     6208.18     52.96 o
  -4   4   3     1999.10     1912.65     26.97 o
  -3   4   3    13012.47    12293.19     66.47 o
  -2   4   3      320.97      393.14      3.62 o
  -1   4   3     3499.74     3917.36     21.75 o
   0   4   3     1266.34     1275.79     10.20 o
   1   4   3     5119.16     5416.70     29.90 o
   2   4   3      645.23      721.75      6.99 o
   3   4   3    10516.40    10278.00     58.28 o
   4   4   3      299.91      291.18      4.89 o
   5   4   3     2627.97     2721.04     21.00 o
   6   4   3     1274.18     1251.72     16.26 o
   7   4   3     1475.46     1436.97     28.32 o
   8   4   3       13.52        5.36      5.39 o
   9   4   3      832.68      885.04     23.77 o
 -11   5   3      136.70      185.34     10.68 o
 -10   5   3     1661.70     1660.63     27.75 o
  -9   5   3      331.87      374.76     12.21 o
  -8   5   3     1149.05     1147.35     35.02 o
  -7   5   3      793.56      777.88     12.63 o
  -6   5   3     6990.27     7250.59     73.40 o
  -5   5   3        0.92       26.20      3.58 o
  -4   5   3     9782.98    10458.60    109.06 o
  -3   5   3     1390.91     1363.77      9.69 o
  -2   5   3    15474.71    15827.73     91.83 o
  -1   5   3     1268.16     1448.08     10.47 o
   0   5   3     9177.95     8830.42     52.50 o
   1   5   3      185.49      308.55      6.67 o
   2   5   3     7164.79     6887.83     40.27 o
   3   5   3      602.97      644.22      7.13 o
   4   5   3     3161.68     3209.44     21.83 o
   5   5   3      569.70      570.65      7.99 o
   6   5   3     3559.08     3405.52     30.33 o
   7   5   3        9.13       10.37      3.40 o
   8   5   3     1275.30     1191.56     28.86 o
   9   5   3      151.79      142.56     12.41 o
 -11   6   3      627.22      482.16     12.18 o
 -10   6   3      130.11      128.58     11.76 o
  -9   6   3     2182.18     2064.13     30.88 o
  -8   6   3       66.18       68.75      6.21 o
  -7   6   3     5207.53     5020.05     55.68 o
  -6   6   3      345.53      375.99     10.42 o
  -5   6   3     3969.92     4163.31     43.19 o
  -4   6   3       14.67       33.62      1.62 o
  -3   6   3     9426.78    10809.84     67.02 o
  -2   6   3     1164.77      944.35      6.70 o
  -1   6   3    13356.45    12475.24     68.12 o
   0   6   3       10.74       28.96      1.91 o
   1   6   3     2301.97     2334.12     17.19 o
   2   6   3      905.65     1040.20      9.29 o
   3   6   3     1157.49     1151.09     10.31 o
   4   6   3     1669.05     1639.42     13.48 o
   5   6   3     2964.01     2765.87     21.78 o
   6   6   3       27.10       41.41      3.55 o
   7   6   3     1166.78     1139.08     16.43 o
   8   6   3      585.58      633.45     19.65 o
   9   6   3      495.34      533.12     28.67 o
 -11   7   3       12.07       20.72      4.97 o
 -10   7   3      728.29      759.24     29.58 o
  -9   7   3      173.34      177.25     12.10 o
  -8   7   3      814.02      794.03     26.22 o
  -7   7   3       28.70       77.58      6.54 o
  -6   7   3     4369.07     4217.82     40.55 o
  -5   7   3      249.22      179.99      4.29 o
  -4   7   3     3389.07     3280.66     27.93 o
  -3   7   3      374.21      263.55      4.01 o
  -2   7   3     3024.76     3200.34     18.97 o
  -1   7   3     1754.57     1493.42     11.23 o
   0   7   3     7743.46     8149.48     49.45 o
   1   7   3       10.27        6.28      1.57 o
   2   7   3     3470.77     3433.10     22.68 o
   3   7   3     2591.55     2430.61     17.69 o
   4   7   3     2667.21     2648.89     20.84 o
   5   7   3     2498.02     2515.74     22.35 o
   6   7   3     2030.91     2045.35     19.80 o
   7   7   3       74.31      119.60      6.68 o
   8   7   3      466.32      456.26     19.67 o
   9   7   3      259.63      344.67     16.19 o
 -11   8   3      941.71      959.81     16.93 o
 -10   8   3        0.13       10.63      3.82 o
  -9   8   3      763.52      762.49     19.66 o
  -8   8   3       28.24       33.26      3.53 o
  -7   8   3      710.92      697.72     20.51 o
  -6   8   3       73.57       81.04      3.62 o
  -5   8   3     4858.58     4667.92     28.47 o
  -4   8   3      287.36      241.58      4.08 o
  -3   8   3     2156.68     1890.21     20.75 o
  -2   8   3      149.63      215.45      3.83 o
  -1   8   3     2021.84     2108.57     14.87 o
   0   8   3        0.13        5.34      1.51 o
   1   8   3     1300.63     1249.02     11.45 o
   2   8   3      644.42      615.39      7.20 o
   3   8   3     1769.49     1920.60     15.19 o
   4   8   3     1494.18     1539.56     21.25 o
   5   8   3      859.13      968.69     14.92 o
   6   8   3       31.28       52.83      4.02 o
   7   8   3        7.78        1.33      2.96 o
   8   8   3     1092.12     1060.22     22.24 o
   9   8   3      812.86      693.46     22.17 o
 -11   9   3       58.95       85.35      6.47 o
 -10   9   3      572.76      576.73     12.87 o
  -9   9   3      281.91      305.93      8.96 o
  -8   9   3        7.38       18.40      3.49 o
  -7   9   3      357.50      300.88      8.00 o
  -6   9   3       43.67       51.44      5.76 o
  -5   9   3        1.42       26.14      2.04 o
  -4   9   3      534.62      580.47      6.61 o
  -3   9   3      465.31      401.27      6.32 o
  -2   9   3       57.12       19.68      1.57 o
  -1   9   3       12.24       20.35      1.77 o
   0   9   3     4599.70     4143.95     28.29 o
   1   9   3       26.56       46.59      2.73 o
   2   9   3       91.59      159.91      4.39 o
   3   9   3      252.40      373.33      6.02 o
   4   9   3     2409.70     2489.60     22.15 o
   5   9   3      161.76      173.96      5.96 o
   6   9   3      778.01      748.46     12.39 o
   7   9   3      241.95      185.43      7.15 o
   8   9   3      411.22      417.95     14.41 o
   9   9   3       18.28       28.33      9.74 o
 -10  10   3       54.72       77.02      6.06 o
  -9  10   3      106.16       97.81      6.28 o
  -8  10   3      142.06      122.34      6.67 o
  -7  10   3       14.49       27.55      3.67 o
  -6  10   3      419.84      399.96      7.36 o
  -5  10   3        2.93       18.39      2.31 o
  -4  10   3       10.77       30.61      2.36 o
  -3  10   3     1650.51     1411.86     12.85 o
  -2  10   3      204.95      192.68      3.74 o
  -1  10   3     2524.26     2389.77     17.13 o
   0  10   3       23.45       48.96      2.65 o
   1  10   3     1230.83     1180.13     10.97 o
   2  10   3        3.57       14.87      2.09 o
   3  10   3      332.92      306.91      5.63 o
   4  10   3       65.99       65.21      3.71 o
   5  10   3     2789.66     2705.85     24.58 o
   6  10   3        2.47        3.84      3.11 o
   7  10   3      615.60      642.87     12.01 o
   8  10   3       22.06       29.18      6.28 o
   9  10   3     1150.84     1176.16     25.39 o
 -10  11   3      630.02      770.88     15.60 o
  -9  11   3       67.07      111.89      6.86 o
  -8  11   3       20.89       24.67      4.10 o
  -7  11   3      333.44      326.35      9.13 o
  -6  11   3     1241.15     1210.39     14.56 o
  -5  11   3       84.64       81.98      4.02 o
  -4  11   3      436.72      360.27      5.83 o
  -3  11   3      197.78      181.22      3.41 o
  -2  11   3        7.97       32.36      2.20 o
  -1  11   3        5.67       34.41      2.32 o
   0  11   3     4549.19     4553.47     31.51 o
   1  11   3      488.60      556.80      7.31 o
   2  11   3        1.02       16.78      2.15 o
   3  11   3       20.11       24.24      2.39 o
   4  11   3     2717.44     2585.39     21.86 o
   5  11   3      235.05      232.14      6.84 o
   6  11   3        2.94        4.18      3.23 o
   7  11   3       13.59        9.93      3.58 o
   8  11   3      458.55      478.63     11.72 o
 -10  12   3       58.59       82.45      6.93 o
  -9  12   3      795.69      781.73     15.50 o
  -8  12   3       59.73       42.07      5.00 o
  -7  12   3       46.05       61.06      5.28 o
  -6  12   3      230.75      236.28      9.45 o
  -5  12   3     4964.34     4627.88     43.43 o
  -4  12   3       19.79       38.22      3.07 o
  -3  12   3      639.13      557.97      6.01 o
  -2  12   3      149.46      186.49      4.32 o
  -1  12   3     2766.67     2645.16     19.33 o
   0  12   3       27.00       52.40      2.90 o
   1  12   3     1332.76     1345.20     12.51 o
   2  12   3      628.49      691.01      8.64 o
   3  12   3     1683.02     1720.56     16.51 o
   4  12   3     1294.36     1237.12     16.27 o
   5  12   3      986.07     1045.12     13.98 o
   6  12   3      205.82      163.28      7.32 o
   7  12   3       27.68       25.91      4.47 o
   8  12   3      419.14      422.09     11.35 o
 -10  13   3     1373.66     1358.98     22.54 o
  -9  13   3      428.50      475.55     12.77 o
  -8  13   3      885.72      912.13     16.81 o
  -7  13   3       47.41       63.79      4.31 o
  -6  13   3     1993.36     2124.80     22.60 o
  -5  13   3      578.21      659.85     11.55 o
  -4  13   3     2529.99     2447.56     19.24 o
  -3  13   3      313.76      343.41      5.62 o
  -2  13   3     2097.58     1908.54     14.60 o
  -1  13   3     1379.51     1333.99     11.79 o
   0  13   3     3446.61     3328.42     23.69 o
   1  13   3       33.71       58.06      3.65 o
   2  13   3      301.27      409.43      6.48 o
   3  13   3     1758.69     1701.60     15.75 o
   4  13   3     2180.23     2311.45     21.08 o
   5  13   3      976.47     1003.46     14.04 o
   6  13   3      504.54      534.05     11.57 o
   7  13   3       69.77       38.79      4.78 o
   8  13   3      368.39      370.52     11.23 o
  -9  14   3     1027.91      945.27     18.34 o
  -8  14   3       38.33       71.75     11.17 o
  -7  14   3     1876.18     1960.09     21.90 o
  -6  14   3      240.76      288.29      8.29 o
  -5  14   3     3362.23     3220.75     31.12 o
  -4  14   3      304.16      299.42      6.74 o
  -3  14   3     1172.07     1213.94     11.37 o
  -2  14   3      808.82      855.92      9.85 o
  -1  14   3     5811.07     5925.94     37.87 o
   0  14   3       10.62       87.93      3.75 o
   1  14   3     2118.00     2097.52     16.56 o
   2  14   3      554.83      523.89      7.54 o
   3  14   3     1263.62     1260.88     17.10 o
   4  14   3      431.31      499.82      8.54 o
   5  14   3     2482.90     2505.13     25.02 o
   6  14   3        2.11        8.46      3.98 o
   7  14   3      502.29      557.40     13.39 o
  -9  15   3      248.34      291.75     11.29 o
  -8  15   3      738.75      667.68     15.73 o
  -7  15   3       45.38       81.74      5.37 o
  -6  15   3     2267.64     2177.84     24.42 o
  -5  15   3        1.74       78.09      5.46 o
  -4  15   3     2324.32     2373.77     29.36 o
  -3  15   3      430.11      437.94      7.91 o
  -2  15   3     2517.32     2727.78     24.26 o
  -1  15   3        0.23       82.53      4.07 o
   0  15   3     2239.98     2264.60     18.69 o
   1  15   3      325.35      322.74      6.74 o
   2  15   3     2674.62     2388.85     21.38 o
   3  15   3      191.22      199.24      6.08 o
   4  15   3     1705.48     1619.34     16.39 o
   5  15   3      135.20      182.02      7.05 o
   6  15   3      997.93      961.31     19.58 o
   7  15   3       24.00       32.61      5.75 o
  -9  16   3      575.85      586.21     15.31 o
  -8  16   3       33.94       35.30      6.06 o
  -7  16   3      636.95      647.17     12.35 o
  -6  16   3      273.56      271.23      8.71 o
  -5  16   3     1793.89     1804.36     21.88 o
  -4  16   3      379.84      475.39      9.65 o
  -3  16   3     3796.69     3662.13     29.24 o
  -2  16   3      221.13      245.98      8.91 o
  -1  16   3      871.99      870.84     11.36 o
   0  16   3      693.02      622.68      9.69 o
   1  16   3     1868.67     1839.92     17.00 o
   2  16   3      239.27      268.65      7.23 o
   3  16   3     1301.01     1398.70     15.09 o
   4  16   3        1.73       26.49      4.49 o
   5  16   3     1272.56     1104.11     14.71 o
   6  16   3      451.52      471.27     10.87 o
   7  16   3      589.61      549.22     17.10 o
  -8  17   3     1098.02     1111.83     21.20 o
  -7  17   3        4.81       16.67      4.40 o
  -6  17   3      952.82      913.24     20.22 o
  -5  17   3      196.29      224.52      8.30 o
  -4  17   3     1514.98     1513.98     20.06 o
  -3  17   3       95.37       91.02      5.10 o
  -2  17   3     2715.55     2520.46     22.15 o
  -1  17   3        1.94       16.72      3.03 o
   0  17   3      520.97      553.32      9.44 o
   1  17   3     2309.28     2241.34     21.11 o
   2  17   3      762.72      781.49     11.75 o
   3  17   3       64.15       61.43      4.44 o
   4  17   3      379.20      328.50      8.37 o
   5  17   3     1014.03      953.03     15.13 o
   6  17   3      380.61      361.41     11.08 o
  -8  18   3       44.04       41.39      6.60 o
  -7  18   3      566.42      487.56     11.66 o
  -6  18   3       75.12       79.18      6.18 o
  -5  18   3      400.37      346.99      9.92 o
  -4  18   3      195.02      153.57      7.52 o
  -3  18   3      613.14      637.43     10.75 o
  -2  18   3       69.52       90.25      4.78 o
  -1  18   3      677.34      725.12     10.92 o
   0  18   3       11.65       11.87      3.07 o
   1  18   3      918.74      923.08     12.87 o
   2  18   3      435.14      418.48     11.98 o
   3  18   3      227.56      227.87      6.94 o
   4  18   3       68.15       53.09      4.74 o
   5  18   3       50.49       82.26      6.10 o
   6  18   3      261.35      280.13     15.60 o
  -7  19   3       74.57       92.41      7.20 o
  -6  19   3       19.40       39.12      5.10 o
  -5  19   3       19.99        6.26      3.97 o
  -4  19   3      120.37      142.83      7.56 o
  -3  19   3        0.11        6.88      3.16 o
  -2  19   3      115.10      126.66      6.41 o
  -1  19   3       24.60       31.29      4.01 o
   0  19   3       82.49       94.23      5.66 o
   1  19   3        5.36       25.22      4.12 o
   2  19   3      825.21      867.75     13.04 o
   3  19   3      121.57      112.67      5.67 o
   4  19   3      152.58      192.84      7.71 o
   5  19   3      161.09      136.98      8.19 o
  -7  20   3        0.64        4.35      7.20 o
  -6  20   3        5.22        1.01      4.40 o
  -5  20   3       50.89       29.79      4.98 o
  -4  20   3       55.17       60.26      5.84 o
  -3  20   3       52.77       67.39      5.36 o
  -2  20   3       13.22        7.86      3.53 o
  -1  20   3        0.49       -3.16      3.44 o
   0  20   3       16.24        4.71      3.50 o
   1  20   3       77.27       84.22      5.72 o
   2  20   3        1.68       21.71      4.16 o
   3  20   3      650.03      644.59     11.19 o
   4  20   3        6.43       16.60      4.20 o
   5  20   3       97.72       93.07      9.36 o
  -6  21   3        1.17       -0.21      4.27 o
  -5  21   3        7.59        5.09      4.35 o
  -4  21   3       68.50       73.66      6.53 o
  -3  21   3        4.14       14.71      4.10 o
  -2  21   3      196.49      176.12      7.92 o
  -1  21   3        0.22       -6.32      3.16 o
   0  21   3      186.66      161.84      7.34 o
   1  21   3        0.05        9.99      3.92 o
   2  21   3      637.82      606.82     11.72 o
   3  21   3        1.14       11.48      4.18 o
   4  21   3      316.60      357.54      9.71 o
  -5  22   3      126.92      136.86      8.40 o
  -4  22   3       12.74        4.17      5.81 o
  -3  22   3      843.55      916.93     15.70 o
  -2  22   3       13.85       28.04      4.97 o
  -1  22   3      232.81      267.29     11.10 o
   0  22   3        5.55       21.65      4.49 o
   1  22   3      539.78      529.66     13.56 o
   2  22   3       96.20      111.65      6.50 o
   3  22   3      272.86      266.56      9.81 o
  -4  23   3      643.90      732.12     26.71 o
  -3  23   3        7.84       65.31      6.31 o
  -2  23   3      723.33      714.34     14.54 o
  -1  23   3        0.01        4.11      4.81 o
   0  23   3      293.71      332.65     10.98 o
   1  23   3      287.35      384.03     10.97 o
   2  23   3      688.38      753.39     13.69 o
 -12   0   4      781.66      735.35     23.16 o
 -10   0   4      255.80      266.50     11.40 o
  -8   0   4      715.22      858.68     25.73 o
  -6   0   4     1698.11     1953.79     31.04 o
  -4   0   4     2912.87     2888.87     35.65 o
  -2   0   4        8.14       31.48      1.90 o
   0   0   4     2650.68     2979.69     33.61 o
   2   0   4     3530.84     3293.45     30.10 o
   4   0   4      973.65     1002.55     15.41 o
   6   0   4     1715.43     1641.45     43.19 o
   8   0   4      115.07      146.30     15.81 o
 -12   1   4       25.52       28.52      5.38 o
 -11   1   4      327.23      291.57     11.49 o
 -10   1   4        8.79       24.92      5.33 o
  -9   1   4     1337.76     1366.64     19.02 o
  -8   1   4     1278.74     1307.88     17.62 o
  -7   1   4     1361.62     1421.57     14.00 o
  -6   1   4      288.78      225.15      4.47 o
  -5   1   4     2004.58     2076.48     18.47 o
  -4   1   4      308.54      375.06      4.00 o
  -3   1   4     9217.54    10073.60     55.29 o
  -2   1   4        0.63       15.30      1.47 o
  -1   1   4        6.38        4.87      1.32 o
   0   1   4      393.60      437.27      4.57 o
   1   1   4     3822.71     3599.48     24.09 o
   2   1   4      899.20      858.20      8.20 o
   3   1   4      134.15      130.32      5.83 o
   4   1   4      132.45      115.30      3.80 o
   5   1   4     1460.28     1436.93     15.53 o
   6   1   4       22.52       46.14      4.39 o
   7   1   4      757.06      710.25     15.94 o
   8   1   4      297.08      311.52     14.23 o
   9   1   4       97.17      118.22     10.91 o
 -11   2   4      238.92      287.63     15.07 o
 -10   2   4     1110.48      959.37     19.92 o
  -9   2   4       31.31       50.16      5.64 o
  -8   2   4     2970.70     2866.71     29.12 o
  -7   2   4     2296.93     2263.75     23.60 o
  -6   2   4        1.48       11.70      1.94 o
  -5   2   4      300.57      419.69      8.33 o
  -4   2   4     7146.88     7545.87     66.01 o
  -3   2   4     1110.77     1241.66      8.08 o
  -2   2   4     4290.07     4457.54     22.82 o
  -1   2   4     1023.15      974.67      7.41 o
   0   2   4     2189.75     2010.86     12.95 o
   1   2   4      786.64      804.06      7.66 o
   2   2   4     2539.87     2771.89     19.94 o
   3   2   4      600.97      697.88      8.08 o
   4   2   4       52.83       88.74      3.47 o
   5   2   4      264.72      271.29      7.72 o
   6   2   4     3891.37     3815.81     36.84 o
   7   2   4        0.35       -0.27      4.93 o
   8   2   4       37.82       16.53      6.10 o
   9   2   4      243.22      184.71     13.25 o
 -11   3   4      182.55      202.72     14.15 o
 -10   3   4      426.25      467.20     14.26 o
  -9   3   4     1231.50     1237.05     20.54 o
  -8   3   4      475.00      475.25     18.42 o
  -7   3   4     1524.28     1527.91     17.61 o
  -6   3   4      413.56      525.39      6.53 o
  -5   3   4     4432.01     4301.82     30.04 o
  -4   3   4     3253.21     3606.47     24.92 o
  -3   3   4     5338.75     5010.99     25.59 o
  -2   3   4      293.66      278.15      3.11 o
  -1   3   4     9319.10     9521.76     52.81 o
   0   3   4     2951.00     2658.47     19.98 o
   1   3   4    11172.92    11836.11     69.63 o
   2   3   4      898.79      952.63      9.54 o
   3   3   4     4239.64     4326.02     29.18 o
   4   3   4       71.50       60.25      3.11 o
   5   3   4     3144.69     3207.40     31.92 o
   6   3   4       80.68      107.70      5.85 o
   7   3   4      806.38      792.28     14.58 o
   8   3   4        4.51       -4.71      5.23 o
   9   3   4      386.15      362.37     16.44 o
 -11   4   4      188.06      216.66     22.70 o
 -10   4   4      319.08      383.01     13.69 o
  -9   4   4      335.67      315.92     10.76 o
  -8   4   4     2492.65     2612.01     33.45 o
  -7   4   4     4978.07     4856.41     98.32 o
  -6   4   4     2721.44     2750.25     27.51 o
  -5   4   4      169.38      180.51      4.79 o
  -4   4   4    10063.03     9546.40     62.78 o
  -3   4   4     4371.16     4991.16     28.80 o
  -2   4   4     1366.76     1247.24      7.84 o
  -1   4   4      628.09      419.28      4.64 o
   0   4   4    15600.69    16044.31     92.43 o
   1   4   4      386.57      372.00      4.83 o
   2   4   4     8619.90     8421.69     56.09 o
   3   4   4       68.94       61.87      2.71 o
   4   4   4     5492.30     5556.10     55.65 o
   5   4   4     1309.06     1326.31     17.62 o
   6   4   4     1025.67      993.42     15.04 o
   7   4   4       12.62       -1.07      5.54 o
   8   4   4     1101.61     1193.11     38.87 o
   9   4   4      189.28      232.94     19.02 o
 -11   5   4      394.65      504.87     17.04 o
 -10   5   4      507.87      516.58     14.46 o
  -9   5   4     2372.61     2342.57     32.79 o
  -8   5   4      201.63      188.25      7.68 o
  -7   5   4      348.36      454.19     18.64 o
  -6   5   4        2.45       18.11      4.40 o
  -5   5   4     2307.67     2257.17     33.08 o
  -4   5   4      386.21      387.44      4.33 o
  -3   5   4     1092.18     1064.74      8.37 o
  -2   5   4      311.26      348.42      3.64 o
  -1   5   4     2364.99     2169.98     13.97 o
   0   5   4      150.68      198.42      4.26 o
   1   5   4    11277.76    10867.43     60.93 o
   2   5   4     1377.82     1506.56     12.04 o
   3   5   4     4532.79     4418.91     30.20 o
   4   5   4      726.94      718.98      8.97 o
   5   5   4     3497.11     3539.48     34.87 o
   6   5   4       88.41       73.67      5.29 o
   7   5   4     2902.95     2868.36     35.16 o
   8   5   4       68.00       66.88     10.75 o
   9   5   4      916.30      939.97     26.29 o
 -11   6   4       63.39       76.77      8.08 o
 -10   6   4      747.14      875.30     19.31 o
  -9   6   4      715.87      710.65     16.63 o
  -8   6   4     2195.02     2130.84     43.67 o
  -7   6   4      165.99      203.02     16.61 o
  -6   6   4     1451.61     1570.11     22.98 o
  -5   6   4     1949.60     2009.16     37.72 o
  -4   6   4     1598.26     1606.14     10.69 o
  -3   6   4       32.37       18.80      1.71 o
  -2   6   4     9964.56     9481.18     47.43 o
  -1   6   4       63.79      143.89      3.35 o
   0   6   4    11909.10    11950.56     76.41 o
   1   6   4       46.56       76.14      3.14 o
   2   6   4     1963.06     1933.22     14.83 o
   3   6   4      546.19      522.39      6.89 o
   4   6   4     8253.88     8043.12     51.98 o
   5   6   4       54.27       77.14      5.18 o
   6   6   4     1715.85     1631.52     21.83 o
   7   6   4      394.32      449.54     12.05 o
   8   6   4     1248.28     1265.15     32.81 o
   9   6   4        8.27        4.93      7.08 o
 -11   7   4      549.44      602.70     17.42 o
 -10   7   4      528.94      537.43     15.66 o
  -9   7   4      458.18      452.26     13.73 o
  -8   7   4      373.01      405.63     10.27 o
  -7   7   4     3707.90     3522.08     51.61 o
  -6   7   4     2134.60     2080.41     19.17 o
  -5   7   4     2802.40     2671.92     33.25 o
  -4   7   4      472.72      583.69      6.16 o
  -3   7   4     4449.29     4201.14     28.04 o
  -2   7   4      402.02      317.19      5.90 o
  -1   7   4     7624.97     7528.50     46.61 o
   0   7   4     4114.71     4291.29     37.61 o
   1   7   4     1788.04     1858.49     16.69 o
   2   7   4      714.30      603.22      7.25 o
   3   7   4     4658.87     4599.87     29.96 o
   4   7   4      101.35      155.99      5.17 o
   5   7   4      392.10      415.16      8.07 o
   6   7   4       46.39       78.71      4.95 o
   7   7   4      235.04      273.00     10.04 o
   8   7   4       79.66      126.27     11.53 o
 -11   8   4      182.45      187.45     17.72 o
 -10   8   4      411.17      447.19     14.77 o
  -9   8   4      193.15      214.05     10.53 o
  -8   8   4       53.94       60.40      6.99 o
  -7   8   4      328.43      387.30      7.94 o
  -6   8   4     3901.41     3850.94     38.98 o
  -5   8   4     1719.02     1773.87     17.62 o
  -4   8   4     1240.92     1177.16      9.98 o
  -3   8   4       68.13      113.68      3.59 o
  -2   8   4     1577.53     1627.14     11.80 o
  -1   8   4      199.43      241.45      4.44 o
   0   8   4     2419.76     2417.25     20.04 o
   1   8   4      599.27      632.00      7.99 o
   2   8   4     4679.74     4735.00     30.51 o
   3   8   4       84.77       91.39      3.63 o
   4   8   4     1022.37     1167.33     12.59 o
   5   8   4     1402.37     1290.97     15.03 o
   6   8   4      617.07      666.03     11.92 o
   7   8   4      429.44      445.45     12.92 o
   8   8   4      635.38      649.12     21.41 o
 -11   9   4     1143.25     1033.82     23.77 o
 -10   9   4       25.86       51.69      4.79 o
  -9   9   4      106.40       93.02      5.75 o
  -8   9   4        4.48        0.91      2.84 o
  -7   9   4     1268.31     1277.38     15.60 o
  -6   9   4      114.83      131.34      7.11 o
  -5   9   4      182.78      276.64      6.17 o
  -4   9   4     1379.01     1313.36     12.02 o
  -3   9   4     1198.85     1402.17     12.70 o
  -2   9   4       47.35       75.43      2.72 o
  -1   9   4     1769.28     1727.08     13.63 o
   0   9   4       50.84       62.62      3.06 o
   1   9   4      196.79      171.89      4.55 o
   2   9   4      285.12      275.04      5.35 o
   3   9   4     1119.64     1246.76     12.01 o
   4   9   4      944.42      879.11     11.00 o
   5   9   4      256.59      290.30      8.96 o
   6   9   4        0.04        0.66      3.21 o
   7   9   4      397.82      354.13     11.57 o
   8   9   4        3.72        5.83      6.91 o
 -11  10   4       14.07       37.19      7.45 o
 -10  10   4      766.15      737.49     14.25 o
  -9  10   4       84.11       77.21      5.62 o
  -8  10   4      150.97      131.19     11.24 o
  -7  10   4       10.39       13.54      3.18 o
  -6  10   4     3079.03     3261.33     28.53 o
  -5  10   4        0.81        8.54      2.28 o
  -4  10   4       61.40       50.82      2.85 o
  -3  10   4       73.85       69.11      3.25 o
  -2  10   4     5510.50     5730.67     33.30 o
  -1  10   4        8.88       22.63      2.13 o
   0  10   4       38.37       24.04      2.20 o
   1  10   4       22.66       18.95      2.31 o
   2  10   4      310.25      284.90      5.50 o
   3  10   4       68.74       79.01      4.56 o
   4  10   4      524.84      464.83      8.70 o
   5  10   4      102.45      118.42      5.56 o
   6  10   4       62.68       39.91      5.66 o
   7  10   4        8.66        6.44      4.62 o
   8  10   4      459.21      437.65     13.44 o
 -10  11   4      166.53      224.15      9.24 o
  -9  11   4      224.64      246.24      8.86 o
  -8  11   4      174.37      180.25      7.88 o
  -7  11   4     1072.69     1039.52     16.55 o
  -6  11   4      175.53      258.94      6.43 o
  -5  11   4     1307.60     1301.67     16.61 o
  -4  11   4      757.01      746.55      9.14 o
  -3  11   4      481.89      577.98      6.17 o
  -2  11   4      584.55      658.21      7.49 o
  -1  11   4     1095.47     1162.68     11.27 o
   0  11   4      185.25      183.01      4.54 o
   1  11   4       59.89       52.91      3.06 o
   2  11   4      209.53      157.53      4.56 o
   3  11   4     1083.79      990.97     11.87 o
   4  11   4      259.64      245.05      6.52 o
   5  11   4      315.29      261.91      7.28 o
   6  11   4       81.56       70.61      5.95 o
   7  11   4      312.54      284.10      9.97 o
   8  11   4       11.90        9.98      4.89 o
 -10  12   4      749.17      655.33     14.46 o
  -9  12   4      272.22      282.55      9.66 o
  -8  12   4      177.71      187.54     13.59 o
  -7  12   4      340.73      296.48      9.41 o
  -6  12   4     3783.40     3606.18     29.83 o
  -5  12   4      771.23      818.62     11.36 o
  -4  12   4     1384.19     1285.36     13.08 o
  -3  12   4       28.75       19.81      1.80 o
  -2  12   4     1442.97     1481.40     12.35 o
  -1  12   4       32.29       42.31      2.83 o
   0  12   4     1337.61     1254.61     19.32 o
   1  12   4      805.37      724.28     10.83 o
   2  12   4      817.20      830.73      9.97 o
   3  12   4      106.87      119.15      5.11 o
   4  12   4     1033.42     1065.52     13.15 o
   5  12   4      611.49      678.40     11.56 o
   6  12   4       11.17       15.02      4.33 o
   7  12   4       25.90       22.15      4.92 o
 -10  13   4      236.50      243.73     10.14 o
  -9  13   4      489.07      429.45     13.98 o
  -8  13   4      632.55      523.93     12.75 o
  -7  13   4     1398.72     1338.39     20.43 o
  -6  13   4     1017.82      993.50     18.32 o
  -5  13   4     3170.55     3011.34     26.61 o
  -4  13   4      240.38      249.93      6.10 o
  -3  13   4     1745.04     1610.53     13.89 o
  -2  13   4       20.19       32.82      2.79 o
  -1  13   4     8898.51     8572.77     51.53 o
   0  13   4      713.73      718.77     10.09 o
   1  13   4     1101.34     1142.26     12.95 o
   2  13   4      170.14      150.24      5.25 o
   3  13   4     2970.43     3001.55     25.29 o
   4  13   4       69.64       82.72      4.77 o
   5  13   4     1056.14     1112.81     15.37 o
   6  13   4        0.69       -1.54      3.94 o
   7  13   4      309.65      331.43     11.21 o
  -9  14   4      411.47      419.42     12.32 o
  -8  14   4      780.53      921.15     17.45 o
  -7  14   4      337.41      339.14      8.43 o
  -6  14   4      356.32      330.01      8.52 o
  -5  14   4      800.71      819.84     12.10 o
  -4  14   4      642.53      666.14      9.12 o
  -3  14   4      152.21      145.53      4.67 o
  -2  14   4     2944.86     2874.11     25.13 o
  -1  14   4      125.58      212.50      5.87 o
   0  14   4     2856.29     2924.95     22.38 o
   1  14   4        7.58       29.91      3.11 o
   2  14   4     1647.55     1649.28     15.95 o
   3  14   4      351.93      394.22      7.90 o
   4  14   4     4257.58     4325.55     40.67 o
   5  14   4      123.05      127.08      6.50 o
   6  14   4      464.05      467.70     12.92 o
   7  14   4      264.42      303.29     11.37 o
  -9  15   4      386.77      445.28     13.00 o
  -8  15   4       85.07      122.65      8.10 o
  -7  15   4      455.15      521.86     10.59 o
  -6  15   4        0.98       20.16      6.67 o
  -5  15   4     1440.50     1298.85     17.58 o
  -4  15   4      267.12      228.23      7.17 o
  -3  15   4      296.65      341.73      7.03 o
  -2  15   4      292.08      295.29      6.43 o
  -1  15   4     2186.80     2174.83     19.71 o
   0  15   4      214.28      268.09      7.04 o
   1  15   4     3560.73     3446.39     24.52 o
   2  15   4      219.09      234.97      6.48 o
   3  15   4     3117.43     2913.02     25.53 o
   4  15   4      137.78      194.05      9.94 o
   5  15   4     1307.58     1312.25     17.64 o
   6  15   4        4.70        4.48      6.31 o
  -9  16   4       57.52       69.09      7.15 o
  -8  16   4      627.45      644.34     15.50 o
  -7  16   4      608.88      777.31     13.46 o
  -6  16   4      868.10      910.96     14.82 o
  -5  16   4       24.11       51.93      5.07 o
  -4  16   4      935.24      993.91     15.53 o
  -3  16   4      347.63      345.45      8.38 o
  -2  16   4     1135.02     1057.92     12.04 o
  -1  16   4      491.51      475.21      8.16 o
   0  16   4     1796.08     1693.16     16.24 o
   1  16   4      175.06      189.66      5.84 o
   2  16   4     2216.08     2120.79     19.54 o
   3  16   4        4.62       66.87      4.57 o
   4  16   4     1453.19     1307.93     16.23 o
   5  16   4      161.39      178.92      7.79 o
   6  16   4      450.07      409.90     11.63 o
  -8  17   4      462.75      494.96     20.62 o
  -7  17   4      623.53      656.21     17.17 o
  -6  17   4      215.56      188.87      8.06 o
  -5  17   4      666.62      688.84     13.40 o
  -4  17   4      398.59      532.55     11.82 o
  -3  17   4     1214.06     1225.20     16.45 o
  -2  17   4      250.48      294.37      7.31 o
  -1  17   4     1269.54     1210.56     13.46 o
   0  17   4      147.34      152.90      5.66 o
   1  17   4     1258.11     1261.66     15.20 o
   2  17   4      193.05      227.06      6.89 o
   3  17   4      576.58      622.99     10.37 o
   4  17   4        2.86       25.61      4.09 o
   5  17   4      354.12      395.09     10.34 o
   6  17   4       22.54       59.89      6.38 o
  -8  18   4      492.24      544.47     15.38 o
  -7  18   4      466.13      360.94     10.27 o
  -6  18   4      179.20      137.37      7.38 o
  -5  18   4       10.99       31.10      4.78 o
  -4  18   4     1303.65     1265.22     18.74 o
  -3  18   4      510.08      564.16     10.37 o
  -2  18   4      631.32      691.40     13.50 o
  -1  18   4        7.33       35.69      3.80 o
   0  18   4      397.01      435.52      8.99 o
   1  18   4      398.76      400.26      9.61 o
   2  18   4      819.30      831.43     12.04 o
   3  18   4       35.26       38.04      4.10 o
   4  18   4       24.72       36.85      4.47 o
   5  18   4        9.68        9.46      5.10 o
  -7  19   4      140.01      104.75      6.86 o
  -6  19   4       11.03       13.43      4.36 o
  -5  19   4      180.18      144.37      7.79 o
  -4  19   4        0.08       37.70      5.05 o
  -3  19   4      270.17      252.58      8.32 o
  -2  19   4      157.93      125.15      6.05 o
  -1  19   4       10.80       17.44      3.98 o
   0  19   4       35.39       30.43      4.32 o
   1  19   4      225.92      282.46      8.66 o
   2  19   4      168.56      151.13      6.77 o
   3  19   4       16.30       19.23      3.78 o
   4  19   4       12.07        6.16      3.71 o
  -6  20   4      119.71      139.21      7.97 o
  -5  20   4        7.84       10.85      4.52 o
  -4  20   4      410.71      405.14     11.40 o
  -3  20   4        0.56       15.88      4.08 o
  -2  20   4       25.12       10.61      3.47 o
  -1  20   4       35.45       36.85      4.65 o
   0  20   4       76.86      101.49      6.78 o
   1  20   4       69.02       60.85      5.42 o
   2  20   4      177.36      214.49      9.23 o
   3  20   4       21.81       17.18      4.13 o
   4  20   4        0.45       -1.12      3.70 o
  -6  21   4       13.92       17.52      6.25 o
  -5  21   4      285.41      371.56     11.40 o
  -4  21   4      271.55      211.92      9.73 o
  -3  21   4      659.40      632.44     12.86 o
  -2  21   4        9.99        5.55      3.64 o
  -1  21   4       17.65        0.59      4.19 o
   0  21   4       88.53       72.40      5.79 o
   1  21   4      269.57      236.17      8.81 o
   2  21   4       18.57       11.53      4.08 o
   3  21   4        4.56        7.01      4.31 o
  -4  22   4      984.73      997.80     18.42 o
  -3  22   4      124.50      117.04      7.20 o
  -2  22   4      287.77      291.27     10.55 o
  -1  22   4       13.85       -8.26      4.13 o
   0  22   4      499.58      520.74     11.89 o
   1  22   4      167.40      147.00      7.77 o
   2  22   4      249.39      235.94      8.74 o
  -3  23   4     1134.16      990.39     21.11 o
  -2  23   4       11.15       20.59      5.52 o
  -1  23   4      463.28      519.49     13.45 o
   0  23   4       18.95       75.84      7.67 o
 -11   0   5     1371.46     1563.70     33.27 o
  -9   0   5     3956.29     3851.10     48.44 o
  -7   0   5     3487.67     3610.27     35.62 o
  -5   0   5     7574.76     8096.85     66.27 o
  -3   0   5        8.94       30.67      2.48 o
  -1   0   5     2082.24     1702.31     17.52 o
   1   0   5     4169.53     4256.02     37.87 o
   3   0   5        0.70        4.71      2.35 o
   5   0   5     1266.40     1159.32     19.03 o
   7   0   5       35.41       55.00      7.78 o
 -12   1   5      546.64      549.35     19.85 o
 -11   1   5      115.10      157.69     11.76 o
 -10   1   5     2738.12     2784.08     51.65 o
  -9   1   5      216.55      267.84     10.06 o
  -8   1   5     2138.57     2201.78     25.45 o
  -7   1   5      204.06      194.99      4.99 o
  -6   1   5     1607.41     1550.74     14.06 o
  -5   1   5      318.70      413.84      7.64 o
  -4   1   5     3659.58     3831.65     22.80 o
  -3   1   5        6.32       25.36      1.41 o
  -2   1   5        4.35        3.36      1.05 o
  -1   1   5     1628.75     1772.19     12.04 o
   0   1   5     5139.95     4988.14     30.08 o
   1   1   5      455.18      434.69      5.91 o
   2   1   5      119.14      102.30      3.35 o
   3   1   5      646.70      586.28      8.34 o
   4   1   5     1387.32     1466.27     13.01 o
   5   1   5      107.72      136.25      5.35 o
   6   1   5      433.22      431.53      9.22 o
   7   1   5      113.39      161.05      8.70 o
   8   1   5       89.75       76.92     11.85 o
 -11   2   5      773.63      869.52     24.81 o
 -10   2   5      120.14      166.82     11.30 o
  -9   2   5     2075.08     2094.35     31.79 o
  -8   2   5      119.34      160.31     10.56 o
  -7   2   5      388.49      378.99      7.60 o
  -6   2   5        9.74       11.09      1.58 o
  -5   2   5     6466.46     6175.16     43.56 o
  -4   2   5       63.94       51.23      2.78 o
  -3   2   5     4422.47     4525.44     25.13 o
  -2   2   5      105.12       57.17      2.00 o
  -1   2   5     8948.74     9424.92     49.80 o
   0   2   5      547.76      389.46      6.69 o
   1   2   5     4801.70     4833.95     29.81 o
   2   2   5      415.48      370.27      6.54 o
   3   2   5     1540.53     1511.11     12.99 o
   4   2   5       26.50       18.10      2.60 o
   5   2   5     2959.23     3080.55     28.11 o
   6   2   5      404.09      426.18     10.39 o
   7   2   5       69.07       46.90      6.21 o
   8   2   5        6.66       -8.09      5.33 o
 -11   3   5       19.31       36.57      7.72 o
 -10   3   5      377.19      341.16     12.36 o
  -9   3   5      556.63      529.61     17.18 o
  -8   3   5      535.01      499.85     15.35 o
  -7   3   5       27.39       24.88      2.85 o
  -6   3   5      641.80      656.68      6.74 o
  -5   3   5     1075.98     1047.16      8.57 o
  -4   3   5     7495.67     7784.00     52.30 o
  -3   3   5     2736.76     2572.37     16.89 o
  -2   3   5     2240.68     2017.61     13.10 o
  -1   3   5        3.75       16.90      1.66 o
   0   3   5    10054.97    10643.15     64.28 o
   1   3   5      337.44      199.56      4.33 o
   2   3   5     3343.78     3591.21     25.58 o
   3   3   5      328.00      296.58      5.77 o
   4   3   5     2878.13     2911.34     22.55 o
   5   3   5      579.18      572.34     11.85 o
   6   3   5     1957.38     1914.60     23.70 o
   7   3   5        7.79        1.31      3.83 o
   8   3   5      241.47      242.96     14.29 o
 -11   4   5       10.66        3.12      6.25 o
 -10   4   5        0.06        9.51      4.26 o
  -9   4   5      231.14      206.59      9.22 o
  -8   4   5      172.24      203.22      8.85 o
  -7   4   5      552.21      561.23     12.85 o
  -6   4   5        3.04       18.64      2.19 o
  -5   4   5     1804.52     1902.96     17.60 o
  -4   4   5     2620.63     2317.33     14.59 o
  -3   4   5      907.16      965.46      8.38 o
  -2   4   5      332.39      386.99      4.60 o
  -1   4   5     2559.99     2403.65     15.57 o
   0   4   5     1811.78     2038.14     15.00 o
   1   4   5     4859.36     5031.06     31.09 o
   2   4   5      957.74      780.92      9.15 o
   3   4   5     1244.05     1297.28     13.47 o
   4   4   5      637.16      714.80     11.31 o
   5   4   5     3942.24     3786.00     37.80 o
   6   4   5      133.07      115.50      6.79 o
   7   4   5     1091.45     1132.03     19.79 o
   8   4   5      289.97      301.84     15.85 o
 -11   5   5      130.51      159.43     13.23 o
 -10   5   5      464.34      470.88     13.72 o
  -9   5   5      389.86      352.31      9.52 o
  -8   5   5      436.61      467.56     12.36 o
  -7   5   5      249.07      296.52      9.82 o
  -6   5   5     2549.97     2624.85     24.64 o
  -5   5   5     1005.78      989.62     10.70 o
  -4   5   5     3758.16     3744.28     29.04 o
  -3   5   5     1492.08     1555.50     11.93 o
  -2   5   5     3223.50     3683.42     21.74 o
  -1   5   5      853.43      920.41      8.07 o
   0   5   5     2915.67     2652.06     18.42 o
   1   5   5      128.70      145.62      4.21 o
   2   5   5     1887.97     1741.43     15.26 o
   3   5   5      829.13      855.72     11.03 o
   4   5   5     1137.51     1116.58     18.95 o
   5   5   5       57.70       47.58      5.03 o
   6   5   5     2253.24     2164.59     30.40 o
   7   5   5       24.04       26.20      4.99 o
   8   5   5     1472.87     1408.73     32.88 o
 -11   6   5      143.43      127.38     16.16 o
 -10   6   5      467.27      422.89     15.77 o
  -9   6   5      681.62      708.42     13.62 o
  -8   6   5       10.71        7.18      4.05 o
  -7   6   5      288.01      281.26      9.82 o
  -6   6   5     2033.99     1917.04     21.53 o
  -5   6   5      745.38      803.37     10.16 o
  -4   6   5        1.94       15.49      1.54 o
  -3   6   5     6661.50     6308.43     37.43 o
  -2   6   5     1101.72     1132.12      8.75 o
  -1   6   5     1277.70     1182.57      9.70 o
   0   6   5      901.43     1006.12     12.45 o
   1   6   5      753.26      809.58      8.52 o
   2   6   5      330.07      423.66      6.43 o
   3   6   5     2098.27     1989.59     17.02 o
   4   6   5      432.51      341.91      8.28 o
   5   6   5     1921.29     1802.66     24.88 o
   6   6   5     1088.62     1072.77     17.29 o
   7   6   5     1220.73     1198.20     21.18 o
   8   6   5       46.27       27.52      9.01 o
 -11   7   5       43.01       38.89      6.76 o
 -10   7   5      125.30       97.50      9.12 o
  -9   7   5      301.29      327.34      9.94 o
  -8   7   5      659.75      654.34     15.50 o
  -7   7   5      296.77      301.60      8.28 o
  -6   7   5     1936.56     1956.05     26.63 o
  -5   7   5      760.63      743.59      9.29 o
  -4   7   5     1271.83     1173.20     10.05 o
  -3   7   5       20.31       32.68      2.85 o
  -2   7   5     6210.12     5963.68     33.79 o
  -1   7   5     6865.83     6519.99     36.67 o
   0   7   5     1516.49     1589.62     15.20 o
   1   7   5      500.61      557.87      7.43 o
   2   7   5     4546.92     4768.66     33.02 o
   3   7   5      394.97      383.44      6.76 o
   4   7   5     2393.62     2301.25     23.81 o
   5   7   5      210.57      248.83      8.64 o
   6   7   5     1165.18     1169.82     18.31 o
   7   7   5       50.78       85.39      7.15 o
   8   7   5      889.10     1004.54     27.80 o
 -11   8   5      523.93      484.67     16.06 o
 -10   8   5       42.94       34.14      6.36 o
  -9   8   5      137.62      126.36      8.96 o
  -8   8   5      258.63      230.74     10.72 o
  -7   8   5     3285.80     3166.91     32.62 o
  -6   8   5      440.59      438.93     10.35 o
  -5   8   5     1480.55     1413.82     15.03 o
  -4   8   5       84.13       84.67      3.78 o
  -3   8   5     2811.48     2996.56     22.23 o
  -2   8   5     1277.56     1135.38      9.71 o
  -1   8   5     3468.96     3549.10     24.03 o
   0   8   5     1310.07     1141.27     14.92 o
   1   8   5     2872.02     2747.62     24.40 o
   2   8   5        3.87       19.50      2.37 o
   3   8   5     3111.00     3282.76     25.29 o
   4   8   5      688.27      681.06     11.77 o
   5   8   5        1.20        4.24      3.40 o
   6   8   5        2.68       23.70      4.45 o
   7   8   5     1039.97     1121.38     22.93 o
   8   8   5       14.44        3.64      9.01 o
 -11   9   5       53.69      100.39      9.59 o
 -10   9   5      683.96      615.79     17.46 o
  -9   9   5       15.30       21.99      5.67 o
  -8   9   5     2360.36     2372.36     24.30 o
  -7   9   5      274.55      270.96     14.96 o
  -6   9   5     2113.04     1996.29     23.55 o
  -5   9   5      198.37      181.10      5.58 o
  -4   9   5      369.50      433.50      6.57 o
  -3   9   5       73.83      123.51      4.26 o
  -2   9   5     4772.07     4959.34     29.45 o
  -1   9   5       78.44      118.90      4.20 o
   0   9   5      744.31      803.13     10.38 o
   1   9   5        0.00       26.98      2.62 o
   2   9   5     1503.89     1501.66     13.65 o
   3   9   5      760.17      663.94      9.45 o
   4   9   5      682.33      724.37     12.36 o
   5   9   5        4.99       -1.82      3.30 o
   6   9   5       89.18       82.67      6.23 o
   7   9   5        2.72       12.32      6.85 o
 -10  10   5       55.61       72.96      5.75 o
  -9  10   5     1790.65     1837.95     23.83 o
  -8  10   5       64.95       77.04      5.15 o
  -7  10   5     1857.32     1927.48     23.86 o
  -6  10   5      115.69      168.13      9.50 o
  -5  10   5      182.20      252.37      6.45 o
  -4  10   5      182.34      181.64      5.41 o
  -3  10   5     1837.45     1806.32     12.90 o
  -2  10   5      153.08      183.93      4.34 o
  -1  10   5       95.92      116.14      4.25 o
   0  10   5        2.83        6.55      2.04 o
   1  10   5       54.31       99.98      4.23 o
   2  10   5       71.97       68.83      3.51 o
   3  10   5     2531.09     2478.99     21.49 o
   4  10   5        5.13        7.84      3.12 o
   5  10   5        9.73        0.56      3.44 o
   6  10   5       44.45       61.68      5.82 o
   7  10   5      853.34      761.46     17.80 o
 -10  11   5      506.97      554.01     12.59 o
  -9  11   5        0.39       28.71      4.92 o
  -8  11   5     2676.99     2654.90     27.67 o
  -7  11   5      119.79      177.84      7.20 o
  -6  11   5     2247.04     2150.81     28.83 o
  -5  11   5      544.74      453.07      8.85 o
  -4  11   5      716.76      713.45     10.15 o
  -3  11   5        3.33       18.37      2.09 o
  -2  11   5     2738.26     2707.73     20.11 o
  -1  11   5      250.36      257.10      5.34 o
   0  11   5      114.00      126.81      4.47 o
   1  11   5      489.34      408.14      7.43 o
   2  11   5     1019.02      977.97     11.34 o
   3  11   5      814.80      643.51      9.91 o
   4  11   5      624.28      551.34     10.37 o
   5  11   5        0.02       -6.10      3.05 o
   6  11   5        1.28       -4.81      4.21 o
   7  11   5        9.90       20.54      5.79 o
 -10  12   5       31.09       43.87      5.36 o
  -9  12   5      422.59      378.79     10.98 o
  -8  12   5       77.59       93.09      9.05 o
  -7  12   5     2966.55     2818.09     29.05 o
  -6  12   5      163.36      203.33      7.00 o
  -5  12   5     1253.09     1115.29     14.84 o
  -4  12   5       52.38       71.22      3.83 o
  -3  12   5     1780.09     1830.70     15.13 o
  -2  12   5      524.62      525.72      8.38 o
  -1  12   5     2862.63     2683.36     20.49 o
   0  12   5      441.05      372.41      6.73 o
   1  12   5     2134.78     1949.03     17.08 o
   2  12   5      214.19      176.16      6.46 o
   3  12   5     1590.01     1544.02     17.64 o
   4  12   5      154.33      166.53      6.85 o
   5  12   5       90.31      102.22      6.39 o
   6  12   5        0.44       -0.84      4.14 o
   7  12   5      977.31     1041.16     26.68 o
 -10  13   5       45.03       49.88      5.60 o
  -9  13   5      196.88      223.87     12.07 o
  -8  13   5      384.50      328.30     10.52 o
  -7  13   5      193.16      279.91      8.79 o
  -6  13   5      151.51      149.84      5.81 o
  -5  13   5      186.26      206.51      7.12 o
  -4  13   5      747.57      678.28     10.48 o
  -3  13   5       12.44       38.92      2.88 o
  -2  13   5     2555.91     2402.55     19.37 o
  -1  13   5     1688.10     1506.50     15.31 o
   0  13   5     1282.05     1245.99     13.21 o
   1  13   5       91.84      111.74      4.71 o
   2  13   5     2952.85     3058.09     25.67 o
   3  13   5       19.78       52.11      4.59 o
   4  13   5      836.12      953.50     14.33 o
   5  13   5       11.36       30.37      4.64 o
   6  13   5     1087.67     1129.73     20.36 o
  -9  14   5        7.42       23.56      5.01 o
  -8  14   5        0.62        2.52      4.85 o
  -7  14   5      664.68      568.23     10.36 o
  -6  14   5      283.50      309.35      7.62 o
  -5  14   5      314.93      291.04      8.22 o
  -4  14   5       18.08       25.04      4.77 o
  -3  14   5     3216.97     3073.50     22.85 o
  -2  14   5      722.36      785.93     10.07 o
  -1  14   5     2333.28     2388.89     21.11 o
   0  14   5       96.78      127.37      4.93 o
   1  14   5      699.94      795.81     10.66 o
   2  14   5       48.03       85.13      4.63 o
   3  14   5     2972.12     3028.88     30.91 o
   4  14   5       51.66       70.58      5.77 o
   5  14   5      863.30      833.52     15.36 o
   6  14   5      160.11      190.30     10.23 o
  -9  15   5      151.76      198.22      9.80 o
  -8  15   5        7.52       29.46      5.23 o
  -7  15   5       23.12       42.21      4.31 o
  -6  15   5      627.67      600.19     10.69 o
  -5  15   5       96.66       99.35      5.43 o
  -4  15   5      474.26      516.09     10.98 o
  -3  15   5       27.53       49.48      3.32 o
  -2  15   5     1075.83     1147.38     12.70 o
  -1  15   5       24.54       65.93      4.68 o
   0  15   5      149.10      188.38      6.21 o
   1  15   5       24.76       25.41      3.37 o
   2  15   5     2017.16     1897.76     18.27 o
   3  15   5        0.32       46.57      4.13 o
   4  15   5      307.19      287.99      9.48 o
   5  15   5      127.47      150.84      8.11 o
   6  15   5     1185.16     1125.31     21.22 o
  -9  16   5       60.33       90.01     10.30 o
  -8  16   5      195.19      206.69     10.21 o
  -7  16   5      671.22      767.03     13.42 o
  -6  16   5       15.88       36.69      4.63 o
  -5  16   5      401.84      482.46     10.11 o
  -4  16   5      450.54      410.66     16.15 o
  -3  16   5      451.34      465.92      7.36 o
  -2  16   5      107.38      113.02      4.92 o
  -1  16   5     1121.98     1092.23     13.57 o
   0  16   5       45.86       76.26      4.65 o
   1  16   5      717.86      689.72     11.13 o
   2  16   5      303.89      377.26      8.22 o
   3  16   5      254.31      257.05      7.16 o
   4  16   5       69.19       57.54      5.21 o
   5  16   5      790.99      798.51     14.42 o
  -8  17   5      221.29      220.00     10.95 o
  -7  17   5       60.13       58.74      5.45 o
  -6  17   5      969.04      923.51     15.56 o
  -5  17   5      146.60      215.05     10.43 o
  -4  17   5      766.77      814.95     13.45 o
  -3  17   5      585.17      644.25      9.16 o
  -2  17   5     1361.07     1185.37     14.00 o
  -1  17   5       26.94       40.33      3.66 o
   0  17   5      687.73      685.25     10.41 o
   1  17   5      734.31      820.15     17.51 o
   2  17   5      801.77      782.41     11.63 o
   3  17   5        2.74        8.59      3.41 o
   4  17   5      396.02      405.00     10.39 o
   5  17   5      146.80      159.50      8.00 o
  -7  18   5      233.19      141.36      7.56 o
  -6  18   5       13.29       29.43      4.88 o
  -5  18   5     1209.66     1099.51     17.70 o
  -4  18   5       93.37      154.82      7.29 o
  -3  18   5      675.31      691.63      9.98 o
  -2  18   5      161.40      148.66      6.03 o
  -1  18   5      564.87      583.46     10.71 o
   0  18   5       84.86       76.23      5.46 o
   1  18   5      487.29      524.20     11.25 o
   2  18   5      180.32      158.45      6.91 o
   3  18   5      420.71      493.43     10.51 o
   4  18   5      100.08      112.27      6.85 o
  -7  19   5      150.25      135.31      7.61 o
  -6  19   5      411.41      376.45     13.04 o
  -5  19   5      142.08      188.89      8.79 o
  -4  19   5     1066.56      979.55     17.07 o
  -3  19   5      166.77      133.28      5.67 o
  -2  19   5       70.70       79.88      5.04 o
  -1  19   5       15.84       21.99      3.92 o
   0  19   5     1321.00     1289.79     17.65 o
   1  19   5      226.34      211.64      9.49 o
   2  19   5      123.87      117.68      6.88 o
   3  19   5        2.16        7.13      4.18 o
   4  19   5      389.64      383.29     11.92 o
  -6  20   5      202.85      157.91      8.58 o
  -5  20   5      501.77      637.53     14.16 o
  -4  20   5       34.84       79.21      6.64 o
  -3  20   5        0.69        4.55      3.06 o
  -2  20   5        4.50       13.88      3.88 o
  -1  20   5      264.67      249.76      9.71 o
   0  20   5      180.69      210.55      8.38 o
   1  20   5      511.41      516.61     11.71 o
   2  20   5       17.12       13.85      4.03 o
   3  20   5        4.88       -4.95      4.46 o
  -5  21   5        3.15       21.92      5.38 o
  -4  21   5      600.52      596.00     17.74 o
  -3  21   5      250.11      194.85     11.40 o
  -2  21   5       27.48       28.67      5.12 o
  -1  21   5      230.03      257.75     10.18 o
   0  21   5      939.55      845.77     16.65 o
   1  21   5       14.05       40.82      5.24 o
   2  21   5       20.93       13.78      4.21 o
  -4  22   5       33.67       72.00      7.28 o
  -3  22   5      431.86      437.45     12.80 o
  -2  22   5       66.85       33.65      5.92 o
  -1  22   5      206.35      241.92      9.81 o
   0  22   5      108.22       85.42      7.30 o
 -10   0   6     4081.06     3830.59     65.98 o
  -8   0   6     2114.35     2064.37     56.52 o
  -6   0   6     8958.02     9512.22    107.75 o
  -4   0   6     1612.71     1559.97     17.34 o
  -2   0   6     4198.18     3854.12     30.63 o
   0   0   6     1977.02     1670.31     19.07 o
   2   0   6       19.58       34.05      3.60 o
   4   0   6     1576.84     1468.13     22.61 o
   6   0   6       15.24       12.55      4.24 o
   8   0   6      554.78      659.26     32.53 o
 -11   1   6     1832.45     1764.59     38.04 o
 -10   1   6       91.48      122.04     10.29 o
  -9   1   6     2116.00     2112.66     24.30 o
  -8   1   6       28.84       52.43      3.74 o
  -7   1   6     3478.37     3393.96     28.56 o
  -6   1   6      493.78      511.58      9.19 o
  -5   1   6     7535.87     7620.90     46.83 o
  -4   1   6      352.01      279.92      4.88 o
  -3   1   6     1616.60     1654.98     10.52 o
  -2   1   6       58.95       69.95      2.47 o
  -1   1   6    11218.07    11213.62     59.31 o
   0   1   6       13.36       -3.48      1.84 o
   1   1   6      511.88      457.19      7.48 o
   2   1   6      167.99      181.96      4.56 o
   3   1   6     1903.90     1796.67     15.39 o
   4   1   6      407.27      385.57      7.78 o
   5   1   6     1054.71     1032.66     13.41 o
   6   1   6      260.09      291.77      8.36 o
   7   1   6        4.57        6.91      4.21 o
   8   1   6      109.52       98.63     11.42 o
 -11   2   6       83.57      122.41     11.21 o
 -10   2   6     1371.71     1351.79     31.98 o
  -9   2   6        0.46       18.49      4.41 o
  -8   2   6        2.06        8.63      3.22 o
  -7   2   6      422.17      460.95     10.66 o
  -6   2   6     2886.10     2718.89     21.42 o
  -5   2   6      247.98      255.60     11.60 o
  -4   2   6     3609.49     3463.88     23.92 o
  -3   2   6       55.70       35.26      1.82 o
  -2   2   6     1207.00     1419.01     10.61 o
  -1   2   6      908.99      850.79      7.99 o
   0   2   6     7516.85     7620.29     42.17 o
   1   2   6     1690.09     1899.39     15.16 o
   2   2   6     2301.75     2210.18     18.48 o
   3   2   6      151.92      177.98      5.04 o
   4   2   6     3318.39     3379.07     30.86 o
   5   2   6     1856.37     1898.00     19.40 o
   6   2   6      411.09      411.78      9.77 o
   7   2   6      109.52      109.01      6.17 o
   8   2   6      606.08      576.27     21.76 o
 -11   3   6      279.83      329.54     16.54 o
 -10   3   6        0.01       21.69      6.25 o
  -9   3   6      137.72      131.18      7.72 o
  -8   3   6        1.64       12.68      4.64 o
  -7   3   6      777.35      822.72     11.90 o
  -6   3   6      841.07      739.80      8.57 o
  -5   3   6     1480.97     1529.87     11.80 o
  -4   3   6     2362.91     2586.89     18.53 o
  -3   3   6     1730.83     1738.75     11.65 o
  -2   3   6      137.81      211.35      3.87 o
  -1   3   6     4943.16     5255.70     30.34 o
   0   3   6     6341.36     6171.28     37.46 o
   1   3   6     1509.77     1616.20     12.59 o
   2   3   6      160.44      156.74      4.60 o
   3   3   6     3208.09     3286.63     27.35 o
   4   3   6      398.24      382.07     10.81 o
   5   3   6     1782.02     1728.21     20.53 o
   6   3   6      372.36      324.04      8.96 o
   7   3   6      369.92      365.16      9.55 o
 -11   4   6      117.74      155.12     13.05 o
 -10   4   6       84.09       87.28      7.25 o
  -9   4   6      670.81      623.06     18.24 o
  -8   4   6      932.63      942.37     17.49 o
  -7   4   6        1.84        0.57      2.31 o
  -6   4   6      750.80      829.64     12.30 o
  -5   4   6     1308.78     1189.29      9.94 o
  -4   4   6      835.05     1101.70      8.65 o
  -3   4   6     1040.03     1200.80      9.09 o
  -2   4   6     2886.57     2602.73     16.89 o
  -1   4   6      113.81      107.95      3.23 o
   0   4   6     3715.20     3845.56     23.89 o
   1   4   6     1450.18     1464.84     13.06 o
   2   4   6      280.83      355.48      6.12 o
   3   4   6      427.14      484.78      7.52 o
   4   4   6     2708.29     2663.13     22.31 o
   5   4   6       90.80       75.44      5.41 o
   6   4   6      930.10      933.19     14.82 o
   7   4   6       13.56       16.94      4.65 o
 -11   5   6      271.07      295.54     16.91 o
 -10   5   6       29.08       48.78      6.18 o
  -9   5   6      574.88      602.09     14.84 o
  -8   5   6       30.74       29.91      4.95 o
  -7   5   6       98.01      110.86      5.18 o
  -6   5   6      115.93       89.60      7.42 o
  -5   5   6      655.66      654.87      9.74 o
  -4   5   6      645.75      555.27      5.87 o
  -3   5   6       37.76       59.75      2.04 o
  -2   5   6      143.88      163.65      4.22 o
  -1   5   6       57.31       65.25      2.86 o
   0   5   6      677.82      730.89      7.76 o
   1   5   6     1843.51     1800.41     14.95 o
   2   5   6       47.33       53.44      3.09 o
   3   5   6      288.84      293.58      6.53 o
   4   5   6       40.17       25.06      5.08 o
   5   5   6     1715.03     1771.24     23.50 o
   6   5   6      156.27      137.38      7.56 o
   7   5   6     1522.72     1503.12     25.28 o
 -11   6   6       12.50       20.12      5.66 o
 -10   6   6      346.58      372.29     10.56 o
  -9   6   6       70.23      100.36      7.73 o
  -8   6   6     1048.27     1110.27     45.70 o
  -7   6   6      484.00      478.42      9.43 o
  -6   6   6      870.46      830.24     17.26 o
  -5   6   6      167.76      153.78      6.02 o
  -4   6   6     1210.88     1064.88      9.77 o
  -3   6   6      475.78      453.68      4.91 o
  -2   6   6     1239.26     1244.41     10.27 o
  -1   6   6      948.95     1017.88      9.29 o
   0   6   6      356.30      428.11      5.97 o
   1   6   6       54.67       76.75      3.45 o
   2   6   6     1492.29     1418.70     14.22 o
   3   6   6     1035.17      953.62     12.77 o
   4   6   6     1295.52     1322.97     17.34 o
   5   6   6       68.07       85.86      6.40 o
   6   6   6      714.69      701.49     14.42 o
   7   6   6      239.81      229.63     11.10 o
 -11   7   6       72.21       71.57      7.96 o
 -10   7   6       13.63       22.09      4.69 o
  -9   7   6      285.75      279.15     11.41 o
  -8   7   6        0.29       24.02      5.13 o
  -7   7   6      546.62      564.92     10.75 o
  -6   7   6      557.99      604.02     18.91 o
  -5   7   6     1219.52     1162.47     13.12 o
  -4   7   6      405.52      431.01      6.13 o
  -3   7   6     3852.80     3574.50     20.65 o
  -2   7   6     4949.95     4707.92     26.81 o
  -1   7   6     1752.34     1637.68     12.87 o
   0   7   6      107.26      142.94      4.69 o
   1   7   6     2845.80     2973.35     30.51 o
   2   7   6      635.63      623.42     10.04 o
   3   7   6     2492.14     2600.15     24.10 o
   4   7   6     1081.55     1005.92     15.03 o
   5   7   6      577.41      559.97     12.72 o
   6   7   6       30.82       55.38      7.14 o
   7   7   6     1135.84     1190.18     22.71 o
 -11   8   6        2.49        6.07      5.85 o
 -10   8   6      469.58      405.95     14.12 o
  -9   8   6      201.30      210.57     10.96 o
  -8   8   6     1434.15     1416.27     19.07 o
  -7   8   6      191.36      185.37      7.10 o
  -6   8   6      645.97      596.06     11.42 o
  -5   8   6        3.16       31.38      3.01 o
  -4   8   6     1840.41     1953.78     16.47 o
  -3   8   6      299.09      420.46      5.38 o
  -2   8   6     3811.82     3857.48     24.33 o
  -1   8   6     1159.17     1031.74     10.38 o
   0   8   6     3099.01     3018.28     23.34 o
   1   8   6       17.90       30.85      2.70 o
   2   8   6     3303.93     3289.71     28.15 o
   3   8   6      710.84      697.76     12.27 o
   4   8   6      600.10      631.15     12.19 o
   5   8   6       63.23       46.62      7.03 o
   6   8   6     1643.22     1733.65     24.53 o
   7   8   6      295.03      273.71     11.90 o
 -11   9   6      617.68      544.48     17.34 o
 -10   9   6      122.41      136.51     10.13 o
  -9   9   6     1558.42     1572.57     24.75 o
  -8   9   6       43.50       88.34      6.34 o
  -7   9   6     1916.65     1879.40     23.40 o
  -6   9   6        1.79       32.44      5.17 o
  -5   9   6     1365.66     1302.76     15.27 o
  -4   9   6      325.48      337.64      6.90 o
  -3   9   6     4073.41     4290.54     27.97 o
  -2   9   6        2.93       76.39      3.41 o
  -1   9   6     1773.22     1971.72     15.32 o
   0   9   6        3.07       27.10      3.03 o
   1   9   6     3182.25     3126.33     26.57 o
   2   9   6     1131.89     1152.23     14.43 o
   3   9   6     1106.01     1078.41     15.64 o
   4   9   6       70.96       52.45      4.72 o
   5   9   6      192.90      220.89      8.85 o
   6   9   6      316.27      359.46     15.97 o
   7   9   6      794.75      757.39     31.11 o
 -10  10   6      980.46      994.04     22.83 o
  -9  10   6       49.18       68.71      5.30 o
  -8  10   6     3462.22     3354.27     36.48 o
  -7  10   6       19.94       42.36      4.76 o
  -6  10   6     2359.52     2337.02     27.62 o
  -5  10   6      152.38      173.61      6.18 o
  -4  10   6     5283.87     5110.23     39.49 o
  -3  10   6      120.65      179.24      4.92 o
  -2  10   6     2913.57     2956.88     21.76 o
  -1  10   6      178.81      138.92      4.28 o
   0  10   6      124.12      172.96      5.76 o
   1  10   6       30.26       45.18      3.43 o
   2  10   6     3172.68     3238.85     31.70 o
   3  10   6       33.71       43.53      4.52 o
   4  10   6        2.46        3.41      3.53 o
   5  10   6       55.25       40.80      5.32 o
   6  10   6      175.99      124.84      8.00 o
 -10  11   6        6.64       18.24      5.17 o
  -9  11   6     1936.32     2078.10     38.30 o
  -8  11   6       42.08       87.80      9.50 o
  -7  11   6     1862.55     1747.23     28.36 o
  -6  11   6        5.60       22.67      3.31 o
  -5  11   6     1626.86     1723.46     19.42 o
  -4  11   6       32.70       70.10      4.32 o
  -3  11   6     4295.81     4055.34     27.48 o
  -2  11   6       13.43       42.17      3.06 o
  -1  11   6       69.60       60.43      3.28 o
   0  11   6       55.45       57.25      3.83 o
   1  11   6     2138.75     2047.02     18.91 o
   2  11   6      306.68      266.92     11.37 o
   3  11   6      340.26      319.47      9.06 o
   4  11   6       42.01       19.38      4.39 o
   5  11   6      427.45      414.94     11.94 o
   6  11   6       36.40       39.92      6.11 o
 -10  12   6       76.29       38.94      5.42 o
  -9  12   6       86.81      114.92      7.68 o
  -8  12   6     1470.69     1445.85     19.45 o
  -7  12   6      159.62      202.66     13.66 o
  -6  12   6      171.92      160.33      6.32 o
  -5  12   6      144.50      112.94      7.34 o
  -4  12   6     1514.93     1499.56     16.56 o
  -3  12   6        0.23       49.76      3.18 o
  -2  12   6     1511.40     1453.73     13.94 o
  -1  12   6      870.86      866.10     11.59 o
   0  12   6     1486.47     1331.57     14.75 o
   1  12   6      373.66      373.45      8.66 o
   2  12   6     2022.70     1841.39     22.09 o
   3  12   6      434.89      464.70     10.89 o
   4  12   6      167.96      177.72      9.60 o
   5  12   6      421.10      418.69     12.33 o
   6  12   6     1547.73     1784.72     26.50 o
  -9  13   6      191.77      148.62      8.50 o
  -8  13   6       36.97       51.74      5.30 o
  -7  13   6     1214.64     1015.78     17.88 o
  -6  13   6        0.16        4.19      2.89 o
  -5  13   6       95.08      110.45      5.88 o
  -4  13   6      116.59      125.92      6.38 o
  -3  13   6     3276.83     3114.47     23.13 o
  -2  13   6     1840.38     1724.18     15.84 o
  -1  13   6      804.09      829.50     11.64 o
   0  13   6        1.62       18.12      3.42 o
   1  13   6     2300.38     2305.83     20.14 o
   2  13   6      695.51      764.95     12.59 o
   3  13   6      913.80      944.80     15.66 o
   4  13   6      569.06      711.68     15.44 o
   5  13   6      501.63      496.52     13.63 o
   6  13   6       25.62       55.33      8.05 o
  -9  14   6        5.21       12.04      4.66 o
  -8  14   6       82.35       72.25      5.89 o
  -7  14   6      515.41      528.95     11.94 o
  -6  14   6        8.19       15.49      3.46 o
  -5  14   6        1.72        5.45      3.55 o
  -4  14   6      835.47      836.81     13.99 o
  -3  14   6      734.88      786.23      9.83 o
  -2  14   6      111.42      122.40      4.82 o
  -1  14   6      142.96      155.69      6.08 o
   0  14   6      223.41      266.79      7.03 o
   1  14   6        0.10       26.61      3.41 o
   2  14   6     1696.63     1912.66     20.00 o
   3  14   6      153.37      199.57      7.81 o
   4  14   6      502.87      468.95     13.07 o
   5  14   6       76.52       70.45      7.16 o
  -9  15   6       76.37      108.57      7.96 o
  -8  15   6       19.06       13.16      6.37 o
  -7  15   6      224.65      241.25      7.20 o
  -6  15   6      480.93      440.22      9.43 o
  -5  15   6      243.44      275.97      8.60 o
  -4  15   6      113.18      100.92      6.22 o
  -3  15   6      377.66      414.44      7.77 o
  -2  15   6      154.35      175.66      5.69 o
  -1  15   6      132.81      150.33      6.20 o
   0  15   6       16.44       11.29      3.13 o
   1  15   6      553.77      586.03     11.25 o
   2  15   6       54.55       63.91      4.92 o
   3  15   6      491.33      478.13     10.00 o
   4  15   6       48.57       84.00      6.63 o
   5  15   6      614.00      595.06     15.42 o
  -8  16   6      485.30      475.99     18.60 o
  -7  16   6       66.77       40.22      4.39 o
  -6  16   6      451.31      545.08     10.81 o
  -5  16   6      428.70      435.78     10.79 o
  -4  16   6       26.69       21.02      4.38 o
  -3  16   6      126.05      121.69      5.00 o
  -2  16   6      877.45      951.52     11.91 o
  -1  16   6       54.62       74.82      4.47 o
   0  16   6      436.81      397.93     13.07 o
   1  16   6      500.61      529.69     11.05 o
   2  16   6      199.95      171.72      7.68 o
   3  16   6       64.84       61.41      4.98 o
   4  16   6      467.68      458.32     11.21 o
  -8  17   6        0.03       32.67      6.21 o
  -7  17   6      568.23      587.03     12.21 o
  -6  17   6       83.31      108.00      6.33 o
  -5  17   6      352.45      377.42      9.67 o
  -4  17   6      386.05      392.78      9.84 o
  -3  17   6      318.83      303.43      7.10 o
  -2  17   6        3.17       25.63      3.36 o
  -1  17   6     1127.67     1098.40     14.33 o
   0  17   6      967.82     1093.99     14.64 o
   1  17   6      256.94      278.60      8.81 o
   2  17   6      112.43      108.47      7.10 o
   3  17   6      658.52      732.63     13.83 o
   4  17   6       31.04       30.78      5.03 o
  -7  18   6        0.28       39.07      5.22 o
  -6  18   6      959.03      839.22     15.48 o
  -5  18   6      105.53      150.93      7.37 o
  -4  18   6     1213.09     1106.83     16.59 o
  -3  18   6       84.11      100.19      4.81 o
  -2  18   6      547.20      509.89      8.74 o
  -1  18   6      123.09      192.73      7.41 o
   0  18   6     1365.90     1310.34     18.01 o
   1  18   6      644.04      589.56     12.20 o
   2  18   6      886.44      967.72     15.81 o
   3  18   6        0.72       23.44      5.14 o
  -6  19   6      315.49      327.89     10.72 o
  -5  19   6      844.12      708.88     14.82 o
  -4  19   6      130.68      159.44      8.12 o
  -3  19   6      454.08      438.13     10.03 o
  -2  19   6        4.34       33.02      4.48 o
  -1  19   6     1585.52     1660.59     18.44 o
   0  19   6       23.40       94.30      6.43 o
   1  19   6      329.73      370.61     10.35 o
   2  19   6       24.53       43.99      5.28 o
  -5  20   6       30.78       76.38      7.58 o
  -4  20   6      444.51      444.98     12.43 o
  -3  20   6       99.72      150.70      7.87 o
  -2  20   6      997.74     1003.62     13.63 o
  -1  20   6        3.83       66.36      6.85 o
   0  20   6      916.53      938.07     17.67 o
   1  20   6        6.58       19.41      4.74 o
   2  20   6       40.49       15.93      7.26 o
  -4  21   6       60.05       73.77      7.17 o
  -3  21   6      224.47      236.64     10.50 o
  -2  21   6      160.84      149.34      7.49 o
  -1  21   6      572.83      591.65     13.45 o
   0  21   6        0.07       27.62      5.78 o
 -11   0   7     1597.77     1569.03     34.55 o
  -9   0   7     1907.88     1851.89     38.23 o
  -7   0   7     4010.94     3753.48     48.77 o
  -5   0   7     3859.17     3995.37     52.00 o
  -3   0   7    10932.72    10182.62     80.39 o
  -1   0   7     8985.97     8710.06     71.68 o
   1   0   7      604.91      534.23     10.70 o
   3   0   7     5245.94     5519.78     51.46 o
   5   0   7      845.19      791.67     17.29 o
   7   0   7      898.92      875.98     26.11 o
 -11   1   7       24.96       18.56      7.17 o
 -10   1   7     1217.35     1232.66     45.95 o
  -9   1   7      263.74      247.51     24.26 o
  -8   1   7     1156.03     1158.22     16.70 o
  -7   1   7     1107.06     1073.34     14.09 o
  -6   1   7     7044.00     6633.80     51.55 o
  -5   1   7        3.22       11.51      3.91 o
  -4   1   7     1621.41     1593.90     13.11 o
  -3   1   7      423.59      557.38      8.58 o
  -2   1   7    11051.85    10738.71     57.45 o
  -1   1   7      625.89      481.94      7.02 o
   0   1   7     2753.76     2736.33     20.10 o
   1   1   7        0.08        1.55      1.98 o
   2   1   7     2382.98     2347.93     18.90 o
   3   1   7      306.33      350.82      7.32 o
   4   1   7     2634.53     2626.53     24.61 o
   5   1   7      274.78      295.75      7.86 o
   6   1   7      534.42      549.78     12.58 o
   7   1   7        0.05       -2.57      4.75 o
 -11   2   7      695.48      713.11     23.53 o
 -10   2   7       89.31       81.97      9.37 o
  -9   2   7       80.08       87.52      5.78 o
  -8   2   7       70.24       63.69      4.42 o
  -7   2   7     3641.82     3621.48     35.41 o
  -6   2   7       69.19      170.13      9.77 o
  -5   2   7     1944.29     1803.66     15.20 o
  -4   2   7       15.17       13.18      1.54 o
  -3   2   7     2077.76     2225.27     15.02 o
  -2   2   7      832.37      873.95     10.25 o
  -1   2   7     5265.86     5548.94     32.45 o
   0   2   7      220.80      226.14      5.19 o
   1   2   7     1900.98     1892.89     15.93 o
   2   2   7      477.05      395.82      7.06 o
   3   2   7     3792.15     3760.72     27.13 o
   4   2   7      683.96      732.12     11.67 o
   5   2   7      190.88      181.87      6.73 o
   6   2   7      152.56      162.36      7.53 o
   7   2   7     1146.64     1065.73     16.89 o
 -11   3   7      355.61      380.27     18.38 o
 -10   3   7       87.79      110.28     10.66 o
  -9   3   7       32.04       28.62      5.32 o
  -8   3   7       73.84       83.51      4.88 o
  -7   3   7      292.21      363.32     14.46 o
  -6   3   7      578.97      666.06     10.61 o
  -5   3   7       57.97       71.19      4.75 o
  -4   3   7      600.73      696.16      8.03 o
  -3   3   7      396.69      390.23      6.20 o
  -2   3   7     2316.96     2313.36     16.03 o
  -1   3   7       76.38       69.52      3.25 o
   0   3   7     1867.77     1974.33     14.82 o
   1   3   7        1.15       20.96      2.39 o
   2   3   7     2259.21     2330.66     19.81 o
   3   3   7       38.77       30.85      3.32 o
   4   3   7     1941.24     1864.87     19.71 o
   5   3   7      943.50      970.58     15.33 o
   6   3   7      438.23      382.49     10.14 o
   7   3   7        2.99        0.85      4.03 o
 -11   4   7      589.92      516.64     21.69 o
 -10   4   7       21.61       17.03     10.94 o
  -9   4   7      512.41      547.06     14.07 o
  -8   4   7      417.37      392.88      9.00 o
  -7   4   7      427.86      443.72      9.60 o
  -6   4   7      753.69      747.62     12.49 o
  -5   4   7        7.80       53.99      3.94 o
  -4   4   7      122.11       94.38      3.54 o
  -3   4   7      516.46      540.53      6.55 o
  -2   4   7       13.96       21.52      2.05 o
  -1   4   7      342.17      347.60      7.46 o
   0   4   7     1861.75     1773.42     13.93 o
   1   4   7       12.96        6.70      2.02 o
   2   4   7      254.19      281.67      6.13 o
   3   4   7      967.93     1007.63     11.59 o
   4   4   7      985.57      814.24     12.26 o
   5   4   7      461.98      497.35     11.09 o
   6   4   7       25.21       22.90      4.30 o
   7   4   7      203.07      184.61     11.51 o
 -11   5   7       79.74       98.24      8.51 o
 -10   5   7      666.64      650.27     16.40 o
  -9   5   7        3.08       18.90      5.88 o
  -8   5   7     1592.95     1647.78     20.57 o
  -7   5   7      147.62      119.77      5.93 o
  -6   5   7      926.17      896.54     14.05 o
  -5   5   7     1168.76     1196.45     12.79 o
  -4   5   7      277.88      274.57      5.38 o
  -3   5   7      118.43      142.09      3.66 o
  -2   5   7       32.07       65.89      2.84 o
  -1   5   7        9.07       21.23      2.06 o
   0   5   7       20.19       33.83      2.46 o
   1   5   7      114.30      139.32      4.09 o
   2   5   7      164.61      153.61      5.12 o
   3   5   7        5.91        4.74      2.90 o
   4   5   7       25.83       37.50      4.89 o
   5   5   7        0.10       -0.30      3.21 o
   6   5   7       38.05       51.31      5.20 o
 -11   6   7      227.55      220.75     11.05 o
 -10   6   7      539.14      610.83     16.46 o
  -9   6   7      483.23      515.34     10.54 o
  -8   6   7       58.33       63.95      7.46 o
  -7   6   7      490.60      489.27     15.78 o
  -6   6   7       73.79       81.05      4.70 o
  -5   6   7     1139.44     1133.80     14.52 o
  -4   6   7      665.25      558.43     10.47 o
  -3   6   7       45.11       85.27      3.16 o
  -2   6   7       18.18       18.18      1.98 o
  -1   6   7      214.89      215.74      4.65 o
   0   6   7        0.52        3.62      1.82 o
   1   6   7     1327.66     1366.53     12.37 o
   2   6   7      682.46      669.33      9.22 o
   3   6   7      219.57      208.65      6.72 o
   4   6   7       44.61       58.62      6.49 o
   5   6   7      413.66      398.66     10.51 o
   6   6   7       74.43       68.26      6.55 o
 -11   7   7      443.26      379.37     28.55 o
 -10   7   7      651.66      638.28     19.59 o
  -9   7   7      214.52      174.85     10.05 o
  -8   7   7      521.39      490.58     10.71 o
  -7   7   7        9.77       11.47      3.39 o
  -6   7   7      219.24      246.14      7.93 o
  -5   7   7      184.94      178.56      5.20 o
  -4   7   7     1499.85     1468.69     14.62 o
  -3   7   7     1141.78     1015.15      9.57 o
  -2   7   7      242.98      226.50      5.01 o
  -1   7   7     1535.76     1674.50     13.68 o
   0   7   7      956.28      876.09      9.42 o
   1   7   7      116.70       85.35      3.74 o
   2   7   7     1081.08     1122.44     13.32 o
   3   7   7      238.82      204.02      6.78 o
   4   7   7     1011.00      987.35     15.59 o
   5   7   7        7.27        4.53      5.72 o
   6   7   7      706.48      722.69     14.37 o
 -11   8   7      184.91      168.73     15.80 o
 -10   8   7      455.90      391.86     21.40 o
  -9   8   7      743.08      747.74     13.76 o
  -8   8   7        6.25       10.00      4.00 o
  -7   8   7      245.94      226.85      7.99 o
  -6   8   7      511.31      470.96     13.21 o
  -5   8   7     2276.59     2342.82     23.09 o
  -4   8   7       63.26       66.36      3.65 o
  -3   8   7     3951.67     4184.26     26.29 o
  -2   8   7       47.50       58.13      4.67 o
  -1   8   7     3049.79     3172.55     21.73 o
   0   8   7      186.65      241.62      5.70 o
   1   8   7     3277.23     3166.67     25.62 o
   2   8   7      109.39       81.73      4.62 o
   3   8   7     1160.68     1120.12     16.47 o
   4   8   7       19.42       28.87      4.81 o
   5   8   7     1734.84     1809.87     25.78 o
   6   8   7      582.69      553.97     18.33 o
 -10   9   7      956.61      885.96     17.85 o
  -9   9   7      145.99      135.82      7.39 o
  -8   9   7     1779.84     1782.61     23.53 o
  -7   9   7        4.38       17.51      4.14 o
  -6   9   7     1931.45     1851.41     23.92 o
  -5   9   7      906.98      907.00     13.07 o
  -4   9   7     4999.30     4917.05     37.79 o
  -3   9   7       39.77       68.71      3.30 o
  -2   9   7     3391.84     3631.96     25.74 o
  -1   9   7      193.35      162.16      5.36 o
   0   9   7     4887.08     5111.06     34.23 o
   1   9   7       22.40       38.38      3.72 o
   2   9   7     1770.01     1750.07     19.35 o
   3   9   7        1.94       10.80      3.66 o
   4   9   7      788.86      706.01     15.03 o
   5   9   7        4.15       32.80      5.64 o
   6   9   7     1396.51     1414.22     23.18 o
 -10  10   7       47.97       47.05      6.03 o
  -9  10   7     1880.08     1910.53     25.35 o
  -8  10   7        7.17       44.00      8.62 o
  -7  10   7     1369.57     1382.84     20.30 o
  -6  10   7        2.49       24.91      4.49 o
  -5  10   7     5270.55     5169.74     43.84 o
  -4  10   7      168.06      245.23     10.05 o
  -3  10   7     3458.74     3228.73     23.48 o
  -2  10   7        3.12       10.43      2.44 o
  -1  10   7     1438.16     1405.13     13.91 o
   0  10   7       88.88      100.81      4.48 o
   1  10   7     6254.11     6369.65     55.15 o
   2  10   7      142.56      209.05      7.25 o
   3  10   7      253.69      261.05      8.58 o
   4  10   7       11.55        9.69      4.79 o
   5  10   7     1629.77     1435.49     23.05 o
   6  10   7       34.46       37.31      6.49 o
 -10  11   7      549.33      589.22     12.13 o
  -9  11   7        1.03       39.18      9.10 o
  -8  11   7     1556.06     1451.89     21.77 o
  -7  11   7        3.90       22.75      4.69 o
  -6  11   7     1249.28     1231.14     17.05 o
  -5  11   7       61.41      158.15      9.00 o
  -4  11   7     5152.06     4986.45     43.48 o
  -3  11   7       21.95       71.13      3.55 o
  -2  11   7     2379.97     2259.25     20.08 o
  -1  11   7       33.14       36.20      3.26 o
   0  11   7     2508.57     2357.57     21.35 o
   1  11   7        4.18       47.52      4.54 o
   2  11   7     1624.31     1580.49     23.29 o
   3  11   7        0.27        2.37      3.52 o
   4  11   7      599.99      593.79     14.38 o
   5  11   7       95.56      104.09      8.16 o
 -10  12   7      267.21      243.34     28.86 o
  -9  12   7     1082.46     1092.34     17.16 o
  -8  12   7        6.11       38.21      5.64 o
  -7  12   7      362.26      312.58     10.31 o
  -6  12   7      540.10      504.37     10.09 o
  -5  12   7      934.32      876.78     13.82 o
  -4  12   7       20.02      124.52     11.77 o
  -3  12   7     2683.44     2592.18     21.77 o
  -2  12   7      730.33      814.35     10.50 o
  -1  12   7      702.84      655.65      9.54 o
   0  12   7       70.73       82.16      4.50 o
   1  12   7     2181.11     2067.00     21.96 o
   2  12   7      166.02      199.09      8.22 o
   3  12   7      121.31      114.68      6.83 o
   4  12   7       42.86       66.97      7.97 o
   5  12   7     1539.79     1669.48     25.99 o
  -9  13   7      121.33      126.63      7.34 o
  -8  13   7      267.47      254.64     10.17 o
  -7  13   7        0.00       13.51      4.80 o
  -6  13   7       15.64       18.07      3.61 o
  -5  13   7       86.01       89.32      5.64 o
  -4  13   7      802.18      759.11     16.24 o
  -3  13   7      260.59      333.57      7.07 o
  -2  13   7       19.79       32.19      3.23 o
  -1  13   7      267.73      315.04      7.36 o
   0  13   7     1718.62     1856.84     29.88 o
   1  13   7        0.06       24.90      4.48 o
   2  13   7      846.04      877.84     15.33 o
   3  13   7      257.40      326.14     10.01 o
   4  13   7      357.63      333.80     11.77 o
   5  13   7       27.03       54.40      7.05 o
  -9  14   7      195.88      157.79      8.12 o
  -8  14   7        0.61       24.88      4.69 o
  -7  14   7      218.60      206.50     13.45 o
  -6  14   7        9.17       13.87      3.63 o
  -5  14   7      201.07      231.07      8.43 o
  -4  14   7       70.30       90.53      5.95 o
  -3  14   7      140.10      136.72      5.22 o
  -2  14   7      283.07      296.00      6.80 o
  -1  14   7       84.09      107.29      4.95 o
   0  14   7       46.63       38.36      4.40 o
   1  14   7      695.18      844.07     15.18 o
   2  14   7      312.79      323.89     11.12 o
   3  14   7      185.19      195.70      8.85 o
   4  14   7       24.64       15.00      5.47 o
  -8  15   7      227.12      227.54      9.38 o
  -7  15   7      158.50      172.02      9.42 o
  -6  15   7      222.64      256.98     10.88 o
  -5  15   7      205.65      183.47      9.75 o
  -4  15   7      363.97      420.64     10.62 o
  -3  15   7      151.41      145.65      7.22 o
  -2  15   7       45.69       40.05      4.00 o
  -1  15   7       87.74       55.96      4.07 o
   0  15   7      118.52      127.37      6.63 o
   1  15   7        3.68       16.22      4.45 o
   2  15   7       37.18       38.46      5.17 o
   3  15   7       26.22       30.88      5.66 o
   4  15   7       78.07      100.21      8.09 o
  -8  16   7      286.88      327.39     10.90 o
  -7  16   7      151.19      212.48      9.57 o
  -6  16   7       58.04       43.82      5.11 o
  -5  16   7       72.64       79.05      6.10 o
  -4  16   7        1.64        4.00      3.86 o
  -3  16   7       63.12      108.42      5.04 o
  -2  16   7       84.44       45.89      3.87 o
  -1  16   7      165.69      173.84      6.31 o
   0  16   7      367.19      420.30     10.47 o
   1  16   7        0.88        5.73      4.17 o
   2  16   7       54.28       42.64      5.55 o
   3  16   7      206.47      198.43     10.47 o
  -7  17   7        0.63       11.04      4.98 o
  -6  17   7      403.94      423.26     10.33 o
  -5  17   7        5.92        3.01      4.12 o
  -4  17   7      151.12      110.04      7.28 o
  -3  17   7       71.63       45.70      3.90 o
  -2  17   7      422.66      388.97      8.75 o
  -1  17   7      102.18      136.06      5.95 o
   0  17   7      480.91      483.29     12.45 o
   1  17   7        1.41        7.39      4.44 o
   2  17   7      437.08      468.63     12.59 o
   3  17   7        0.02       15.62      5.67 o
  -6  18   7        3.66       39.62      5.11 o
  -5  18   7      607.27      548.65     11.97 o
  -4  18   7       71.72       58.01      7.16 o
  -3  18   7      761.92      696.47     13.32 o
  -2  18   7      192.29      175.27      6.93 o
  -1  18   7      772.72      758.53     11.93 o
   0  18   7        0.11       22.37      5.16 o
   1  18   7      573.74      614.59     14.33 o
   2  18   7       92.24      115.52      7.92 o
  -6  19   7     1205.24     1254.29     36.80 o
  -5  19   7        0.63       25.81      5.41 o
  -4  19   7      896.68      878.03     15.52 o
  -3  19   7       86.37      103.80      6.95 o
  -2  19   7     1978.67     2188.44     22.58 o
  -1  19   7       11.34       56.54      5.09 o
   0  19   7      921.02      817.38     17.68 o
   1  19   7       83.33      100.44      8.52 o
  -4  20   7        2.27       23.22      5.23 o
  -3  20   7     1890.84     2052.34     32.10 o
  -2  20   7       30.62       84.58      5.77 o
  -1  20   7     1388.53     1458.65     19.93 o
   0  20   7       10.21       34.11      6.26 o
 -10   0   8      492.99      591.99     20.22 o
  -8   0   8     2922.89     2690.16     54.22 o
  -6   0   8     1437.84     1374.30     32.72 o
  -4   0   8     4569.23     4367.78     43.74 o
  -2   0   8     2970.93     2848.73     29.09 o
   0   0   8      254.79      174.78      7.06 o
   2   0   8     4761.11     5025.72     87.21 o
   4   0   8     1740.03     1844.76     30.12 o
   6   0   8      659.70      673.81     17.36 o
 -11   1   8      129.38      112.21      7.30 o
 -10   1   8       17.25       29.64      4.87 o
  -9   1   8      833.34      821.41     17.39 o
  -8   1   8      121.23      192.32      9.67 o
  -7   1   8     1750.41     1749.74     23.67 o
  -6   1   8       43.77       46.18      4.01 o
  -5   1   8      823.08      819.76      9.77 o
  -4   1   8      322.93      256.35      5.72 o
  -3   1   8     2291.48     2077.36     18.29 o
  -2   1   8      799.13      751.80      8.89 o
  -1   1   8     1825.24     1881.98     15.79 o
   0   1   8      205.93      141.45      4.81 o
   1   1   8     1875.35     1935.59     16.97 o
   2   1   8       18.63       46.42      3.90 o
   3   1   8     3920.55     4002.88     37.59 o
   4   1   8       61.49       54.35      4.66 o
   5   1   8      561.36      615.03     11.39 o
   6   1   8       43.08       47.95      5.66 o
 -11   2   8        8.04       23.00      6.07 o
 -10   2   8       16.89       11.98      5.24 o
  -9   2   8      489.81      560.59     15.62 o
  -8   2   8     1057.51     1086.22     17.42 o
  -7   2   8      840.51      849.69     14.13 o
  -6   2   8     1113.37     1274.71     15.35 o
  -5   2   8     1080.98     1088.40     13.81 o
  -4   2   8      229.28      214.80      6.11 o
  -3   2   8     2189.61     2040.36     16.90 o
  -2   2   8     2069.36     2078.87     15.43 o
  -1   2   8       14.64       45.18      3.07 o
   0   2   8     2450.29     2628.30     20.41 o
   1   2   8      262.74      186.86      5.46 o
   2   2   8     2986.16     2994.39     23.43 o
   3   2   8       53.78       73.31      4.75 o
   4   2   8      818.95      692.30     11.78 o
   5   2   8       14.93        9.16      3.36 o
   6   2   8     1200.15     1220.21     18.92 o
 -11   3   8      533.58      556.52     22.42 o
 -10   3   8       47.19       60.90      5.97 o
  -9   3   8      396.83      399.32     12.08 o
  -8   3   8      109.06      115.74      6.31 o
  -7   3   8     1893.75     1933.90     23.57 o
  -6   3   8      277.36      289.81     14.03 o
  -5   3   8      101.39      156.26      5.70 o
  -4   3   8     1932.36     1930.08     16.57 o
  -3   3   8     4100.60     4394.46     30.42 o
  -2   3   8     1303.45     1393.24     12.66 o
  -1   3   8      173.14      200.73      5.09 o
   0   3   8       79.59       71.62      3.69 o
   1   3   8      786.62      792.02     10.09 o
   2   3   8       55.92       76.89      4.36 o
   3   3   8     1016.20     1007.13     13.06 o
   4   3   8      205.75      202.00      7.17 o
   5   3   8       46.81       20.44      4.29 o
   6   3   8      166.02      160.22      8.27 o
 -11   4   8        2.71       24.81      9.01 o
 -10   4   8      614.66      698.44     15.72 o
  -9   4   8      154.07      192.35      7.72 o
  -8   4   8      495.96      460.33     11.39 o
  -7   4   8      213.67      209.44      9.50 o
  -6   4   8      932.51      891.33     14.74 o
  -5   4   8       29.76       27.32      2.94 o
  -4   4   8     1905.47     2022.13     17.34 o
  -3   4   8      714.97      766.35      9.38 o
  -2   4   8     4050.43     4151.99     27.83 o
  -1   4   8       74.43       41.98      2.71 o
   0   4   8       19.64       17.10      2.49 o
   1   4   8       86.32       82.68      4.13 o
   2   4   8     1349.30     1335.66     14.03 o
   3   4   8      138.53       94.03      4.91 o
   4   4   8       55.15       52.37      4.48 o
   5   4   8       66.74       78.98      6.02 o
   6   4   8      339.42      284.92      9.98 o
 -11   5   8     1383.14     1346.64     38.41 o
 -10   5   8        0.85       15.84      4.36 o
  -9   5   8      554.37      573.14     13.10 o
  -8   5   8      135.66      192.01      8.05 o
  -7   5   8     1534.33     1528.69     20.72 o
  -6   5   8     1116.44     1195.55     17.81 o
  -5   5   8     1176.70     1079.20     13.28 o
  -4   5   8      503.77      464.16     11.36 o
  -3   5   8     2307.95     2158.94     17.92 o
  -2   5   8      113.93       94.08      4.56 o
  -1   5   8      956.30      937.57     11.81 o
   0   5   8       45.72       61.27      3.54 o
   1   5   8     1161.86     1140.74     12.55 o
   2   5   8        2.33       -0.49      2.47 o
   3   5   8       19.19       18.81      3.22 o
   4   5   8      180.99      172.26      7.76 o
   5   5   8      195.39      219.56      8.79 o
 -11   6   8      420.88      418.40     18.66 o
 -10   6   8      902.34      823.90     31.36 o
  -9   6   8        6.34        4.31      4.57 o
  -8   6   8     1576.81     1607.37     22.44 o
  -7   6   8      791.26      757.08     14.11 o
  -6   6   8     1642.64     1534.09     21.36 o
  -5   6   8      251.90      217.41      5.74 o
  -4   6   8      393.19      352.17      6.78 o
  -3   6   8       49.08       78.47      3.54 o
  -2   6   8     1813.36     1639.79     14.50 o
  -1   6   8      928.80      963.79     10.08 o
   0   6   8      638.01      659.35      9.09 o
   1   6   8      848.90      839.04     10.73 o
   2   6   8      174.77      180.79      5.84 o
   3   6   8      205.23      222.64      7.33 o
   4   6   8        8.13       13.85      3.91 o
   5   6   8      113.39       82.16      6.43 o
 -10   7   8      386.82      383.37     14.39 o
  -9   7   8      410.34      411.85     10.70 o
  -8   7   8      199.99      248.17      8.96 o
  -7   7   8      354.71      320.46      9.74 o
  -6   7   8      488.95      429.24     12.63 o
  -5   7   8     1914.81     1946.81     18.76 o
  -4   7   8       40.58       48.74      3.58 o
  -3   7   8     1129.66     1208.31     11.86 o
  -2   7   8      467.27      515.29      7.66 o
  -1   7   8     2033.70     1930.47     16.69 o
   0   7   8        4.48        5.41      2.46 o
   1   7   8     1149.43     1118.34     12.64 o
   2   7   8      270.34      226.69      6.68 o
   3   7   8      608.57      660.34     15.45 o
   4   7   8      132.74      146.14      7.55 o
   5   7   8     1064.38      976.97     18.26 o
 -10   8   8     1016.50     1110.90     18.09 o
  -9   8   8        8.72       24.67      4.55 o
  -8   8   8       29.21       33.44      4.91 o
  -7   8   8      733.35      709.56     14.15 o
  -6   8   8      586.77      583.80     12.91 o
  -5   8   8      569.12      601.29     12.24 o
  -4   8   8     2387.26     2605.69     21.91 o
  -3   8   8      340.45      298.15      5.93 o
  -2   8   8      255.72      309.33      6.19 o
  -1   8   8      243.53      235.39      6.01 o
   0   8   8     2481.15     2539.00     19.47 o
   1   8   8       17.13       13.59      3.16 o
   2   8   8      474.66      440.11      9.51 o
   3   8   8      266.61      280.38      8.34 o
   4   8   8     2404.17     2389.82     35.55 o
   5   8   8        6.48        0.71      4.66 o
 -10   9   8       23.12       45.44      5.60 o
  -9   9   8      775.77      776.19     26.34 o
  -8   9   8        0.13        4.60      3.89 o
  -7   9   8      472.19      525.46     13.93 o
  -6   9   8     1207.75     1193.39     32.13 o
  -5   9   8     3129.08     3054.39     29.56 o
  -4   9   8      309.03      314.75      7.76 o
  -3   9   8      119.47      119.06      4.74 o
  -2   9   8      147.86      108.70      4.48 o
  -1   9   8     4139.46     4400.01     32.97 o
   0   9   8      186.95      132.14      5.54 o
   1   9   8     1725.41     1754.33     18.12 o
   2   9   8        2.99        4.03      3.09 o
   3   9   8     1288.94     1181.33     16.45 o
   4   9   8       70.43       74.17      6.27 o
   5   9   8     1978.09     2035.90     26.16 o
 -10  10   8      472.74      449.66     12.12 o
  -9  10   8       43.26       78.12      6.54 o
  -8  10   8     1365.30     1302.29     20.53 o
  -7  10   8       10.58       10.68      4.23 o
  -6  10   8     1461.67     1507.07     22.33 o
  -5  10   8        1.90       46.67      4.46 o
  -4  10   8     1986.04     1908.49     22.09 o
  -3  10   8       35.53       35.06      3.12 o
  -2  10   8      448.19      419.51      7.51 o
  -1  10   8        0.46       27.71      3.86 o
   0  10   8     4030.43     4145.74     32.32 o
   1  10   8       10.57       53.21      4.22 o
   2  10   8      744.95      814.46     13.21 o
   3  10   8        9.13       16.11      4.01 o
   4  10   8     1898.69     1940.79     24.97 o
   5  10   8        0.08       13.37      9.16 o
  -9  11   8      735.72      745.95     15.64 o
  -8  11   8       40.91       35.06      5.32 o
  -7  11   8      304.56      307.83     10.41 o
  -6  11   8      698.90      705.06     11.71 o
  -5  11   8     2449.42     2436.18     26.08 o
  -4  11   8      203.86      241.16      8.11 o
  -3  11   8       32.18       38.57      3.27 o
  -2  11   8      253.05      246.88      6.28 o
  -1  11   8     1609.67     1476.44     18.16 o
   0  11   8      136.22      144.83      6.07 o
   1  11   8      858.25      816.39     18.08 o
   2  11   8       24.35       25.38      4.11 o
   3  11   8      676.71      745.19     13.32 o
   4  11   8       29.43       59.28      6.24 o
  -9  12   8       38.78       60.91      8.97 o
  -8  12   8       33.06       28.39      6.77 o
  -7  12   8      132.41      142.90      8.40 o
  -6  12   8      425.68      419.10      9.56 o
  -5  12   8      194.41      226.15     13.08 o
  -4  12   8      869.94      830.92     14.22 o
  -3  12   8      411.09      484.74      8.42 o
  -2  12   8      133.72      161.49      5.66 o
  -1  12   8        5.75       25.23      3.76 o
   0  12   8     1557.84     1466.37     15.76 o
   1  12   8        8.12       12.15      3.36 o
   2  12   8      510.50      495.12     14.06 o
   3  12   8        0.09        3.35      3.78 o
   4  12   8     1487.67     1557.99     22.56 o
  -9  13   8      419.03      391.41     19.47 o
  -8  13   8      281.84      293.25     10.78 o
  -7  13   8      335.56      333.29     11.34 o
  -6  13   8      367.89      411.91      9.85 o
  -5  13   8      343.29      315.00     12.26 o
  -4  13   8      159.85      146.90      7.31 o
  -3  13   8      568.50      564.59     10.07 o
  -2  13   8      205.15      208.45      6.70 o
  -1  13   8      405.13      454.53      8.63 o
   0  13   8        0.14       30.44      3.66 o
   1  13   8      560.19      589.60     11.51 o
   2  13   8      268.62      309.82      9.89 o
   3  13   8      171.06      133.70     12.41 o
  -8  14   8      275.60      306.15     11.41 o
  -7  14   8      313.54      315.84     19.50 o
  -6  14   8      957.50     1090.50     16.50 o
  -5  14   8       31.92       59.10      5.35 o
  -4  14   8      430.28      391.24     10.47 o
  -3  14   8        9.01        7.19      2.74 o
  -2  14   8      596.75      665.39     10.88 o
  -1  14   8       33.15       26.53      3.59 o
   0  14   8     1062.74     1016.86     13.35 o
   1  14   8      142.39      149.87      6.66 o
   2  14   8        7.45        6.38      4.13 o
   3  14   8       38.74       32.05      7.57 o
  -8  15   8      131.79      137.65      9.21 o
  -7  15   8      200.99      208.84     10.61 o
  -6  15   8        5.43       29.19      5.06 o
  -5  15   8      959.64      947.25     16.16 o
  -4  15   8      206.06      229.27      8.84 o
  -3  15   8      883.32      948.90     12.44 o
  -2  15   8       26.47       19.30      3.59 o
  -1  15   8      481.33      481.30      9.22 o
   0  15   8       18.84       30.92      4.10 o
   1  15   8      342.81      308.07      8.56 o
   2  15   8        0.64        0.05      4.14 o
   3  15   8       37.28       32.90     13.23 o
  -7  16   8      106.90      100.84      8.50 o
  -6  16   8      598.15      496.36     18.35 o
  -5  16   8       73.79      122.57      7.40 o
  -4  16   8      773.32      721.91     14.68 o
  -3  16   8      187.86      201.08     10.85 o
  -2  16   8      915.37      930.54     17.40 o
  -1  16   8      103.87      126.69      5.88 o
   0  16   8      249.27      225.83      7.94 o
   1  16   8       66.45       68.21      5.27 o
   2  16   8      167.23      173.76      9.15 o
  -6  17   8       45.07       76.30      6.50 o
  -5  17   8      355.87      287.06     10.15 o
  -4  17   8     1048.55     1109.73     18.73 o
  -3  17   8      619.43      547.69     12.14 o
  -2  17   8       87.92      113.33      6.76 o
  -1  17   8      294.62      272.84      8.33 o
   0  17   8       89.64      102.59      6.12 o
   1  17   8      351.76      367.16      9.70 o
  -5  18   8      149.47      135.98      8.28 o
  -4  18   8      315.08      329.98     11.26 o
  -3  18   8      398.91      380.41     12.03 o
  -2  18   8      523.83      453.03     10.11 o
  -1  18   8       41.15       45.73      5.11 o
   0  18   8      774.74      791.04     13.60 o
  -4  19   8      205.47      166.10     11.12 o
  -3  19   8      832.49      995.61     18.87 o
  -2  19   8       56.52       84.21      7.82 o
  -1  19   8      593.37      680.77     35.47 o
  -9   0   9      153.23      167.80     14.15 o
  -7   0   9       81.60      146.64      9.22 o
  -5   0   9      912.42      802.28     19.56 o
  -3   0   9     3644.57     3663.15     41.12 o
  -1   0   9      222.89      156.52      7.25 o
   1   0   9     6664.09     6487.76     60.13 o
   3   0   9      992.53     1154.51     22.41 o
   5   0   9     1498.87     1427.00     26.74 o
 -10   1   9       92.26       85.95      7.27 o
  -9   1   9      303.51      359.55     12.91 o
  -8   1   9      942.35     1009.59     21.44 o
  -7   1   9      149.66      132.86     12.64 o
  -6   1   9      227.80      197.20      7.25 o
  -5   1   9      158.23      101.88      5.30 o
  -4   1   9     2195.75     2051.31     17.93 o
  -3   1   9       79.89       74.63      4.87 o
  -2   1   9     1852.07     1804.33     20.21 o
  -1   1   9      174.81      171.47      5.17 o
   0   1   9     1793.21     1833.14     16.83 o
   1   1   9      130.40       66.00      4.51 o
   2   1   9     2232.15     2137.11     20.88 o
   3   1   9      138.80      105.45      5.97 o
   4   1   9      341.89      360.75      9.28 o
   5   1   9      115.17       97.59      7.71 o
 -10   2   9      175.95      165.03      9.58 o
  -9   2   9     1108.44     1068.22     21.92 o
  -8   2   9       33.94       46.64      6.42 o
  -7   2   9      695.34      873.93     16.63 o
  -6   2   9      220.69      219.47      7.06 o
  -5   2   9      155.70      193.01      6.89 o
  -4   2   9       14.07       10.59      2.80 o
  -3   2   9     2593.16     2525.24     22.25 o
  -2   2   9      218.61      174.40      5.99 o
  -1   2   9      216.77      278.48      7.10 o
   0   2   9      807.29      722.75     10.02 o
   1   2   9     1898.58     1923.54     18.66 o
   2   2   9      230.86      179.57      6.23 o
   3   2   9      204.25      179.32      7.25 o
   4   2   9      431.72      387.72      9.60 o
   5   2   9      618.61      590.43     11.98 o
 -10   3   9      383.48      467.18     25.36 o
  -9   3   9      314.74      200.02     10.91 o
  -8   3   9      874.83      876.74     15.37 o
  -7   3   9       61.37       54.23      5.35 o
  -6   3   9      488.76      533.15     11.85 o
  -5   3   9     1303.22     1326.41     15.34 o
  -4   3   9     1690.19     1895.27     17.17 o
  -3   3   9       49.20       48.91      4.19 o
  -2   3   9      811.30      893.03     11.94 o
  -1   3   9     1247.36     1142.16     14.20 o
   0   3   9      936.50      908.18     11.26 o
   1   3   9      554.04      645.40      9.86 o
   2   3   9     1266.75     1263.77     14.24 o
   3   3   9       15.22        5.99      3.30 o
   4   3   9      336.75      250.12      8.14 o
   5   3   9       57.44       45.76      5.79 o
 -10   4   9      166.12      168.14     19.02 o
  -9   4   9     1139.39     1145.21     20.67 o
  -8   4   9        1.66       21.65      5.68 o
  -7   4   9     2173.87     2020.37     31.30 o
  -6   4   9        2.44       11.66      3.92 o
  -5   4   9     2610.24     2565.32     26.39 o
  -4   4   9      174.15      185.64      6.61 o
  -3   4   9     1417.77     1540.00     14.80 o
  -2   4   9       62.78       32.21      3.40 o
  -1   4   9      428.98      414.60      7.95 o
   0   4   9      845.07      898.99     11.32 o
   1   4   9      848.49      822.29     11.03 o
   2   4   9       17.40        4.91      2.88 o
   3   4   9      453.55      447.42      9.96 o
   4   4   9       42.50       49.13      4.87 o
 -10   5   9     1008.23      987.24     25.23 o
  -9   5   9       67.59       99.21      6.72 o
  -8   5   9     2755.06     2580.09     38.98 o
  -7   5   9      455.77      464.33     11.94 o
  -6   5   9     1923.68     1952.92     25.29 o
  -5   5   9       13.43       22.84      3.96 o
  -4   5   9     1956.69     1672.28     16.25 o
  -3   5   9       11.79        9.31      2.56 o
  -2   5   9      819.02      757.38     11.06 o
  -1   5   9       32.67       14.71      2.99 o
   0   5   9      424.23      455.07      8.71 o
   1   5   9        2.09       -0.49      2.60 o
   2   5   9      802.79      813.71     11.35 o
   3   5   9      110.42      101.11      6.98 o
   4   5   9      130.64      185.17      8.69 o
 -10   6   9       61.41       68.05      6.92 o
  -9   6   9     1361.91     1299.12     20.08 o
  -8   6   9      282.65      315.23     10.45 o
  -7   6   9     2015.45     2065.66     26.65 o
  -6   6   9       61.66       50.87      5.41 o
  -5   6   9     1285.03     1200.46     14.05 o
  -4   6   9       82.53      110.61      4.87 o
  -3   6   9      614.38      496.33      7.65 o
  -2   6   9      793.21      974.19     11.79 o
  -1   6   9     2720.96     2590.49     22.54 o
   0   6   9      233.76      187.48      6.31 o
   1   6   9      298.07      342.81      8.80 o
   2   6   9      415.83      452.73      9.27 o
   3   6   9      697.17      749.67     14.76 o
   4   6   9        0.13       -0.14      3.95 o
 -10   7   9      796.24      835.99     17.97 o
  -9   7   9       38.98       37.84      5.38 o
  -8   7   9      542.01      471.53     12.14 o
  -7   7   9      185.06      160.62      8.44 o
  -6   7   9      788.43      848.67     16.06 o
  -5   7   9      103.08       70.36      4.40 o
  -4   7   9      711.96      758.30     10.63 o
  -3   7   9      603.91      580.16      8.38 o
  -2   7   9      378.24      461.52      8.25 o
  -1   7   9      764.43      875.31     11.96 o
   0   7   9      649.29      579.13      9.86 o
   1   7   9       24.01       53.05      4.28 o
   2   7   9      223.24      253.09      8.11 o
   3   7   9     1068.29     1083.53     17.67 o
   4   7   9      826.77      784.37     15.43 o
 -10   8   9        0.03       12.29      5.41 o
  -9   8   9       73.07       62.07      6.10 o
  -8   8   9       39.76       12.84      5.01 o
  -7   8   9      689.80      667.92     24.49 o
  -6   8   9      160.46      142.08      8.08 o
  -5   8   9     1143.61     1198.84     14.76 o
  -4   8   9        8.63       21.14      3.46 o
  -3   8   9      520.24      638.65      8.92 o
  -2   8   9     1396.60     1305.55     14.44 o
  -1   8   9     1414.70     1561.37     16.65 o
   0   8   9       30.58       33.87      3.84 o
   1   8   9      578.11      565.03     14.27 o
   2   8   9     1073.74     1103.31     16.00 o
   3   8   9     1155.83     1050.49     17.52 o
   4   8   9       55.20       54.09      6.18 o
  -9   9   9       11.61       -3.03      3.89 o
  -8   9   9       14.93       23.32      4.83 o
  -7   9   9      141.76      132.40      8.02 o
  -6   9   9     1053.82     1130.69     19.32 o
  -5   9   9       54.19       67.17      5.01 o
  -4   9   9      354.49      294.62     10.64 o
  -3   9   9        0.12        9.71      2.56 o
  -2   9   9     1629.49     1698.70     18.95 o
  -1   9   9       57.98       40.52      4.35 o
   0   9   9     1913.10     1969.02     21.51 o
   1   9   9      186.25      144.30      6.82 o
   2   9   9      580.39      524.30     14.51 o
   3   9   9      100.72       83.81      6.70 o
   4   9   9     1462.98     1380.85     21.15 o
  -9  10   9       74.61       67.20      6.49 o
  -8  10   9        0.62       -3.33      3.93 o
  -7  10   9      241.41      250.22      9.88 o
  -6  10   9        1.84       10.91      4.73 o
  -5  10   9      404.02      390.22      9.56 o
  -4  10   9       16.99       19.78      3.93 o
  -3  10   9      935.01      873.67     11.48 o
  -2  10   9       21.96       32.38      3.73 o
  -1  10   9     3338.55     3106.83     28.67 o
   0  10   9        1.79       14.60      3.79 o
   1  10   9      595.85      596.65     11.65 o
   2  10   9        4.59        1.77      3.89 o
   3  10   9     1316.83     1425.81     23.51 o
  -9  11   9        0.02        5.57      4.42 o
  -8  11   9        5.56        5.92      4.35 o
  -7  11   9        0.10        9.57      4.62 o
  -6  11   9      879.30      793.05     29.28 o
  -5  11   9       16.00       29.94      4.32 o
  -4  11   9      132.25      123.75      9.46 o
  -3  11   9       82.32       87.30      4.59 o
  -2  11   9     2355.59     2267.15     21.56 o
  -1  11   9      281.16      331.72     12.05 o
   0  11   9     1014.05     1011.29     14.98 o
   1  11   9      228.92      174.43      8.13 o
   2  11   9      769.97      741.99     15.37 o
   3  11   9      151.49      163.67      9.51 o
  -8  12   9      116.98      105.45      7.88 o
  -7  12   9      486.79      445.47     13.07 o
  -6  12   9       99.22      108.27      6.05 o
  -5  12   9      749.69      727.83     13.53 o
  -4  12   9        3.61        2.39      3.50 o
  -3  12   9      139.04      122.96      5.33 o
  -2  12   9      926.01      910.28     12.89 o
  -1  12   9      793.73      874.30     12.92 o
   0  12   9       36.14       38.53      4.63 o
   1  12   9      167.36      178.58      8.32 o
   2  12   9      415.55      352.83     10.77 o
   3  12   9      763.52      811.03     25.76 o
  -8  13   9      200.77      271.22     11.13 o
  -7  13   9       13.91       41.15      6.35 o
  -6  13   9     1409.96     1322.70     18.48 o
  -5  13   9       31.27       63.07      6.21 o
  -4  13   9      224.07      254.72      8.97 o
  -3  13   9      168.87      164.64      6.01 o
  -2  13   9      803.55      794.65     12.20 o
  -1  13   9       42.51       34.58      4.12 o
   0  13   9      511.29      538.46     10.66 o
   1  13   9       68.42       61.69      5.78 o
   2  13   9      181.65      180.90     11.19 o
  -7  14   9      716.22      818.25     18.27 o
  -6  14   9       34.18       85.24      6.54 o
  -5  14   9      773.40      801.85     14.99 o
  -4  14   9       10.68       19.66      4.48 o
  -3  14   9      476.55      553.73      9.68 o
  -2  14   9      144.84      180.83      6.93 o
  -1  14   9     1070.43     1103.07     15.09 o
   0  14   9      108.12      102.60      6.34 o
   1  14   9       40.52       31.41      4.66 o
   2  14   9      207.47      189.11     15.59 o
  -7  15   9      118.92      129.61      9.31 o
  -6  15   9     1439.80     1428.37     20.36 o
  -5  15   9      308.20      370.76     11.64 o
  -4  15   9     1027.74     1045.22     17.79 o
  -3  15   9       11.74       27.64      4.68 o
  -2  15   9      514.41      556.08     10.61 o
  -1  15   9        5.66       30.32      4.91 o
   0  15   9      409.70      443.30     10.93 o
   1  15   9        2.61       -2.00      3.77 o
  -6  16   9      164.86      228.13      9.59 o
  -5  16   9     1254.83     1148.92     18.94 o
  -4  16   9      175.48      169.74      8.97 o
  -3  16   9       83.89      113.93      8.62 o
  -2  16   9        1.32        7.81      3.77 o
  -1  16   9      318.53      309.01      8.82 o
   0  16   9      193.19      157.97      8.38 o
  -5  17   9      289.28      372.81     15.94 o
  -4  17   9      393.32      353.96     17.22 o
  -3  17   9        7.62        7.56      5.16 o
  -2  17   9      115.34       99.18      6.07 o
  -1  17   9      366.53      416.87     10.87 o
 -10   0  10       69.39      113.03     12.87 o
  -8   0  10      705.19      597.51     25.00 o
  -6   0  10        4.60        7.31      5.33 o
  -4   0  10     1293.30     1325.36     20.05 o
  -2   0  10       29.10       10.00      4.13 o
   0   0  10     1287.73     1241.63     22.95 o
   2   0  10      180.87      216.99      9.75 o
 -10   1  10       13.55       -1.65      4.94 o
  -9   1  10      191.75      187.97     11.01 o
  -8   1  10      137.94       94.21     11.67 o
  -7   1  10       38.16       31.60      5.32 o
  -6   1  10       35.62       38.16      6.05 o
  -5   1  10      582.37      537.15     15.25 o
  -4   1  10        3.34       15.38      3.45 o
  -3   1  10       10.49       13.23      2.86 o
  -2   1  10        0.47       -3.84      2.49 o
  -1   1  10      305.93      304.91      7.96 o
   0   1  10       68.41       33.52      4.43 o
   1   1  10     1265.11     1338.43     15.09 o
   2   1  10       60.07       52.94      4.30 o
   3   1  10       15.71       11.54      3.95 o
 -10   2  10      578.08      593.01     17.25 o
  -9   2  10       16.32       26.12      6.59 o
  -8   2  10      390.15      420.89     15.16 o
  -7   2  10      135.41      143.68      8.67 o
  -6   2  10      273.18      359.70     12.00 o
  -5   2  10       82.22      110.99      7.03 o
  -4   2  10     1424.31     1416.04     15.99 o
  -3   2  10       25.33       44.15      3.78 o
  -2   2  10      223.85      233.19      7.70 o
  -1   2  10      429.70      353.90      8.55 o
   0   2  10     1062.34     1010.48     14.58 o
   1   2  10       38.92       14.93      3.79 o
   2   2  10      162.70      145.03      6.44 o
   3   2  10      265.48      243.68      8.36 o
 -10   3  10        1.26       14.01      6.80 o
  -9   3  10     1901.71     1988.62     34.77 o
  -8   3  10      155.43      182.16     11.40 o
  -7   3  10      961.94      978.31     19.15 o
  -6   3  10      156.04      216.72      9.17 o
  -5   3  10     2177.31     2314.95     25.47 o
  -4   3  10        5.04        6.22      3.19 o
  -3   3  10     1508.17     1707.17     17.80 o
  -2   3  10       96.97       78.42      4.78 o
  -1   3  10      542.36      527.23     10.25 o
   0   3  10      977.21      934.75     13.12 o
   1   3  10     1039.23      998.22     13.79 o
   2   3  10       18.55       12.61      3.61 o
   3   3  10      149.30      104.77      6.45 o
 -10   4  10      951.89      913.21     21.72 o
  -9   4  10       34.22       44.85     11.03 o
  -8   4  10      981.06      947.42     17.31 o
  -7   4  10       44.23       43.28      5.57 o
  -6   4  10     2519.12     2365.79     29.55 o
  -5   4  10       82.23       84.15      5.96 o
  -4   4  10     1731.88     1736.87     17.22 o
  -3   4  10        4.03       16.44      3.39 o
  -2   4  10     1706.00     1708.78     18.58 o
  -1   4  10      706.46      856.65     13.13 o
   0   4  10     2835.90     2909.87     25.73 o
   1   4  10       45.47       32.16      4.20 o
   2   4  10     1225.18     1106.53     14.98 o
   3   4  10      146.40      170.70     11.95 o
  -9   5  10      937.79      864.56     22.18 o
  -8   5  10      315.13      295.66     10.51 o
  -7   5  10     1823.49     1706.00     24.68 o
  -6   5  10      234.48      277.34     14.62 o
  -5   5  10     2859.25     2617.32     24.06 o
  -4   5  10        6.56       26.59      3.55 o
  -3   5  10     2772.54     2488.40     23.16 o
  -2   5  10        1.69        9.55      3.35 o
  -1   5  10     3451.25     3333.82     29.91 o
   0   5  10      126.31      153.50      6.51 o
   1   5  10     2247.79     2208.36     22.00 o
   2   5  10       64.10       46.54      5.02 o
   3   5  10     1794.12     1999.21     23.23 o
  -9   6  10        4.98       24.74      9.39 o
  -8   6  10     1137.35     1087.61     19.03 o
  -7   6  10      136.75      143.51      8.34 o
  -6   6  10     1189.80     1122.59     19.33 o
  -5   6  10        4.14       28.78      4.64 o
  -4   6  10     2111.80     2049.46     19.63 o
  -3   6  10      911.03      937.71     12.89 o
  -2   6  10     2346.59     2183.72     22.06 o
  -1   6  10       92.50      122.60      6.20 o
   0   6  10     1017.81     1020.37     13.86 o
   1   6  10      343.13      388.98     12.44 o
   2   6  10     1336.78     1436.30     18.80 o
   3   6  10       39.76       57.77      6.88 o
  -9   7  10      784.50      739.96     15.85 o
  -8   7  10        1.85       10.89      4.87 o
  -7   7  10     1236.49     1146.84     19.92 o
  -6   7  10       24.23       22.55      5.16 o
  -5   7  10      571.66      592.96     10.36 o
  -4   7  10      769.12      749.28     13.64 o
  -3   7  10     1807.91     1890.34     18.48 o
  -2   7  10        0.78        3.15      3.16 o
  -1   7  10      780.02      814.98     12.99 o
   0   7  10      215.26      269.75      8.75 o
   1   7  10      516.30      563.14     14.51 o
   2   7  10      657.51      831.03     15.74 o
   3   7  10      826.33      812.79     18.86 o
  -9   8  10       29.41       21.43      6.16 o
  -8   8  10      326.15      359.82     11.64 o
  -7   8  10        8.99       28.68      7.80 o
  -6   8  10      824.66      862.49     17.26 o
  -5   8  10       58.01       25.65      3.67 o
  -4   8  10      176.28      193.07      7.14 o
  -3   8  10      234.07      210.58      6.91 o
  -2   8  10      522.10      585.44     10.75 o
  -1   8  10       10.60        0.28      3.38 o
   0   8  10      388.91      403.52      9.75 o
   1   8  10      317.95      283.97     18.51 o
   2   8  10      333.03      267.06     10.05 o
  -9   9  10        8.54        9.73      4.93 o
  -8   9  10       60.31       66.54      6.78 o
  -7   9  10      697.13      796.08     16.80 o
  -6   9  10       22.72       43.51      5.91 o
  -5   9  10       19.16       32.38      5.71 o
  -4   9  10        0.35       -0.69      3.11 o
  -3   9  10      430.05      438.28      8.51 o
  -2   9  10      229.69      242.47      7.28 o
  -1   9  10      357.52      357.09      9.92 o
   0   9  10       34.10        4.70      3.86 o
   1   9  10       80.28       67.70      8.33 o
   2   9  10      178.39      143.74      8.27 o
  -8  10  10      123.66      110.67      8.16 o
  -7  10  10       31.68       32.92      5.80 o
  -6  10  10        2.32        3.11      4.50 o
  -5  10  10       57.94       63.67      6.13 o
  -4  10  10      132.11      162.90      7.79 o
  -3  10  10        4.44        1.13      2.95 o
  -2  10  10      747.30      768.35     13.66 o
  -1  10  10      178.84      182.92      8.32 o
   0  10  10        1.78        0.24      3.76 o
   1  10  10        3.66       -5.97      3.56 o
   2  10  10      745.04      907.97     20.39 o
  -8  11  10        0.03        3.85      4.94 o
  -7  11  10      365.82      378.97     12.63 o
  -6  11  10       71.18       82.96     10.53 o
  -5  11  10        5.48       -0.17      3.42 o
  -4  11  10        0.03       -6.54      3.27 o
  -3  11  10      136.70      144.72      5.95 o
  -2  11  10       84.62      124.18      6.40 o
  -1  11  10      616.79      681.47     12.74 o
   0  11  10       65.81       55.55      5.59 o
   1  11  10        3.21       22.91      4.93 o
  -7  12  10       56.39       69.61      9.52 o
  -6  12  10      929.63      966.09     31.28 o
  -5  12  10       16.45       20.59      4.50 o
  -4  12  10        0.72       -3.67      3.79 o
  -3  12  10        0.03        3.36      2.99 o
  -2  12  10      893.89      993.38     15.04 o
  -1  12  10       14.19       20.54      4.34 o
   0  12  10      123.41      151.17     11.91 o
   1  12  10      192.25      175.65      9.33 o
  -7  13  10      973.60     1041.75     21.04 o
  -6  13  10       12.48       44.34      6.67 o
  -5  13  10      435.63      499.38     12.08 o
  -4  13  10      202.42      174.57      8.68 o
  -3  13  10      723.06      811.00     14.43 o
  -2  13  10        0.00       29.99      4.52 o
  -1  13  10      437.24      363.78      9.96 o
   0  13  10       17.70       12.13      7.02 o
  -6  14  10     1524.94     1508.63     21.08 o
  -5  14  10       33.66       50.74      5.94 o
  -4  14  10      983.48     1138.01     19.01 o
  -3  14  10      367.52      439.50     11.39 o
  -2  14  10     2127.13     2098.55     23.69 o
  -1  14  10       26.72       26.03      4.70 o
  -5  15  10      993.96      900.93     20.14 o
  -4  15  10        0.00       20.18      5.31 o
  -3  15  10     1256.09     1226.07     20.48 o
  -2  15  10        5.42       53.93      5.39 o
  -9   0  11      115.72      137.84     15.99 o
  -7   0  11       24.11       17.09      8.64 o
  -5   0  11      361.05      364.44     20.77 o
  -3   0  11       71.42       61.81      6.40 o
  -1   0  11     1173.92     1222.86     23.28 o
   1   0  11      107.70      143.58     10.00 o
  -9   1  11      122.35      133.94     17.92 o
  -8   1  11      400.31      365.23     15.27 o
  -7   1  11      170.96      134.66     10.98 o
  -6   1  11      800.39      742.30     17.75 o
  -5   1  11       72.46      113.21      7.67 o
  -4   1  11      401.51      393.39      7.90 o
  -3   1  11      454.13      514.45     11.86 o
  -2   1  11       62.55       52.09      4.53 o
  -1   1  11       87.98      103.98      6.05 o
   0   1  11      637.26      713.13     19.15 o
   1   1  11        0.02       -6.77      3.39 o
   2   1  11        3.78       -3.68      4.35 o
  -9   2  11      564.01      547.39     18.23 o
  -8   2  11       82.92       80.78     11.95 o
  -7   2  11      479.86      506.31     51.65 o
  -6   2  11       95.33      120.79      8.98 o
  -5   2  11     2115.81     2270.03     34.06 o
  -4   2  11      215.48      207.82      6.30 o
  -3   2  11      177.19      168.39      6.49 o
  -2   2  11        3.42        8.78      3.51 o
  -1   2  11      446.03      362.80      9.42 o
   0   2  11      166.72      144.19      7.14 o
   1   2  11      201.25      131.87      7.01 o
   2   2  11      110.28      127.52      8.36 o
  -9   3  11      288.12      405.91     16.41 o
  -8   3  11      256.32      286.85     13.83 o
  -7   3  11      209.88      253.32     22.80 o
  -6   3  11     1462.59     1464.10     33.18 o
  -5   3  11       93.92      101.98      8.84 o
  -4   3  11      820.01      847.92     12.01 o
  -3   3  11       38.78       62.98      4.64 o
  -2   3  11     1189.08     1151.78     15.49 o
  -1   3  11        0.21       -3.01      4.07 o
   0   3  11     1404.56     1319.00     17.79 o
   1   3  11      199.75      214.37      8.45 o
   2   3  11      248.93      203.37     10.18 o
  -9   4  11      679.50      658.03     20.08 o
  -8   4  11       80.29       81.11      9.09 o
  -7   4  11      957.53     1050.58     21.41 o
  -6   4  11        1.79       14.20     10.73 o
  -5   4  11     1314.54     1190.42     20.26 o
  -4   4  11       99.98       69.43      6.16 o
  -3   4  11     1245.41     1256.96     15.64 o
  -2   4  11      241.79      294.80      8.54 o
  -1   4  11     3397.87     3462.92     31.80 o
   0   4  11        1.13       -7.38      3.76 o
   1   4  11     1081.56     1112.59     16.59 o
   2   4  11        1.51        1.15      6.86 o
  -8   5  11      364.51      348.03     11.56 o
  -7   5  11      174.29      234.76     10.18 o
  -6   5  11      669.34      696.48     15.67 o
  -5   5  11       62.21       61.06      6.48 o
  -4   5  11     1204.00     1153.61     17.01 o
  -3   5  11       54.99       78.09      5.10 o
  -2   5  11     1836.99     2032.23     21.88 o
  -1   5  11       10.06       43.94      6.37 o
   0   5  11     1723.40     1755.54     21.02 o
   1   5  11      118.25       93.93      6.93 o
  -8   6  11        0.35       10.14      4.74 o
  -7   6  11      442.25      420.40     12.75 o
  -6   6  11      310.14      341.75     11.64 o
  -5   6  11      953.86      954.13     14.56 o
  -4   6  11      286.31      294.73      9.29 o
  -3   6  11     1620.95     1755.61     19.30 o
  -2   6  11      413.29      390.59      9.62 o
  -1   6  11     1298.48     1246.98     28.73 o
   0   6  11      248.01      261.06      8.88 o
   1   6  11     1548.71     1817.40     23.98 o
  -8   7  11      629.61      707.37     16.19 o
  -7   7  11      143.12      118.52      8.29 o
  -6   7  11      455.89      437.64     25.18 o
  -5   7  11       24.97       56.21      4.90 o
  -4   7  11     1081.89     1107.48     17.11 o
  -3   7  11        1.30       17.85      3.55 o
  -2   7  11     1080.45     1180.24     16.13 o
  -1   7  11       58.01       38.50      4.64 o
   0   7  11      619.30      636.45     12.50 o
   1   7  11      219.11      353.87     10.91 o
  -8   8  11      100.70      143.52     10.69 o
  -7   8  11      990.50     1156.68     21.19 o
  -6   8  11      261.59      274.42     11.21 o
  -5   8  11       50.43       53.45      5.39 o
  -4   8  11       82.89      132.23      7.26 o
  -3   8  11     1076.64     1099.56     15.56 o
  -2   8  11      149.90      119.66      6.33 o
  -1   8  11       30.45       54.44      5.21 o
   0   8  11        7.83        8.06      4.36 o
   1   8  11      335.41      255.23     10.95 o
  -7   9  11      342.54      402.70     13.26 o
  -6   9  11      242.48      296.21     11.46 o
  -5   9  11      122.37      177.79      8.62 o
  -4   9  11      323.00      356.96     10.43 o
  -3   9  11       39.32       35.40      4.01 o
  -2   9  11      101.17       54.51      5.07 o
  -1   9  11      363.64      412.68     11.11 o
   0   9  11       61.56       24.14      5.47 o
  -7  10  11      203.32      122.07      9.05 o
  -6  10  11       10.31        9.22      5.23 o
  -5  10  11      138.38      166.29      9.58 o
  -4  10  11        9.14       40.93      5.84 o
  -3  10  11      603.76      592.40     11.21 o
  -2  10  11       36.12        7.15      4.60 o
  -1  10  11        2.07       13.72      4.44 o
   0  10  11        0.82       -1.28      4.42 o
  -6  11  11       54.91       11.79      5.66 o
  -5  11  11       82.90       87.80      7.01 o
  -4  11  11      285.41      235.43     10.79 o
  -3  11  11       48.20       32.68      5.44 o
  -2  11  11      232.26      273.55     13.66 o
  -1  11  11       39.33       36.29      4.87 o
  -5  12  11      170.32      125.72      7.60 o
  -4  12  11       20.25       34.34      6.10 o
  -3  12  11      626.81      614.41     14.32 o
  -2  12  11      115.92      182.19      7.99 o
  -8   0  12      476.12      493.30     26.47 o
  -6   0  12      177.39      159.53     18.01 o
  -4   0  12       83.23      111.80      7.73 o
  -2   0  12     1409.54     1760.67     29.34 o
   0   0  12       45.37      118.33      9.71 o
  -7   1  12      911.05      959.73     26.12 o
  -6   1  12       66.43       83.02     10.52 o
  -5   1  12      115.84      120.17      8.44 o
  -4   1  12      385.72      487.09      9.28 o
  -3   1  12      367.81      423.22      9.59 o
  -2   1  12       61.72      110.92      6.50 o
  -1   1  12     1041.33     1152.59     16.87 o
   0   1  12      188.24      163.36     10.84 o
  -7   2  12      220.50      216.11     14.68 o
  -6   2  12     1772.34     1825.66     31.04 o
  -5   2  12      524.17      594.38     17.67 o
  -4   2  12      245.56      272.53      8.83 o
  -3   2  12      434.46      470.17     10.04 o
  -2   2  12     1116.34     1008.11     15.18 o
  -1   2  12      241.00      236.25      8.81 o
   0   2  12      390.97      303.96     11.26 o
  -7   3  12      811.55      811.15     31.80 o
  -6   3  12      219.59      195.58     11.94 o
  -5   3  12     1306.37     1298.70     26.11 o
  -4   3  12      136.34      123.83      7.00 o
  -3   3  12      667.17      565.38     10.94 o
  -2   3  12       40.47       20.59      4.52 o
  -1   3  12     1129.33     1020.56     15.88 o
   0   3  12      351.21      407.46     20.01 o
  -7   4  12        7.87       24.63      7.28 o
  -6   4  12      507.44      458.64     15.72 o
  -5   4  12      370.63      324.16     15.30 o
  -4   4  12      488.52      421.60     10.85 o
  -3   4  12       27.09       46.70      4.66 o
  -2   4  12      828.23      827.23     13.81 o
  -1   4  12       83.70       76.15      8.53 o
  -7   5  12      259.91      162.69     10.96 o
  -6   5  12        1.15        8.69     10.12 o
  -5   5  12      902.04      889.66     38.36 o
  -4   5  12       70.54       72.18      5.98 o
  -3   5  12      333.18      341.28      8.87 o
  -2   5  12      183.15      176.01      7.68 o
  -1   5  12     1163.18     1213.74     17.43 o
  -6   6  12      736.49      700.23     19.32 o
  -5   6  12        1.37       19.16      5.64 o
  -4   6  12      933.82      998.33     16.79 o
  -3   6  12      133.76      145.78      6.46 o
  -2   6  12      171.33      197.75      8.58 o
  -1   6  12       48.86       61.26      5.62 o
  -6   7  12       22.53        6.04      5.97 o
  -5   7  12      608.39      584.46     15.54 o
  -4   7  12      276.82      266.30      9.76 o
  -3   7  12      727.91      727.29     16.08 o
  -2   7  12      317.15      309.29      9.22 o
  -5   8  12       47.52       38.62      6.44 o
  -4   8  12      824.39      734.61     14.85 o
  -3   8  12      714.11      643.29     12.98 o
  -2   8  12      818.37      820.61     26.96 o
  -4   9  12       28.14       51.52      8.42 o
 
